# Supplementary material for: Crystal structures of eight- and ten-membered cyclic bis­anisyl­phosphono­thioyl disulfanes and comparison with their P-ferrocenyl analogues
Source: Acta Crystallogr E Crystallogr Commun. 2018 Jan 26;74(Pt 2):212–6. doi: 10.1107/S2056989018001068 (PMC5956339; doi:10.1107/S2056989018001068)
Supplement: Supplementary file 1 [file e-74-00212-sup1.cif]

##############################################################################
#                                                                            #
# This CIF contains the data in a paper accepted for publication in          #
# Acta Crystallographica Section E. It conforms to the requirements of       #
# Notes for Authors for Acta Crystallographica Section E, and has been       #
# peer reviewed under the auspices of the IUCr Commission on Journals.       #
#                                                                            #
# Full details of the Crystallographic Information File format               #
# are given in the paper "The Crystallographic Information File (CIF):       #
# a New Standard Archive File for Crystallography" by S. R. Hall, F. H.      #
# Allen and I. D. Brown [Acta Cryst. (1991), A47, 655-685].                  #
#                                                                            #
# The current version of the core CIF dictionary is obtainable from          #
# ftp://ftp.iucr.org/pub/cif_core.dic.                                       #
#                                                                            #
# Software is freely available for graphical display of the structure(s)     #
# in this CIF. For information consult the CIF software page                 #
# http://www.iucr.org/resources/cif/software.                                #
#                                                                            #
# This file may be used for bona fide research purposes within the           #
# scientific community so long as proper attribution is given to the journal # 
# article from which it was obtained.                                        #
#                                                                            #
##############################################################################
data_2
_audit_creation_method     'WinGX routine CIF_UPDATE'
_audit_conform_dict_name     cif_core.dic
_audit_conform_dict_version     2.4.3
_database_code_depnum_ccdc_archive     'CCDC 1558043'
_chemical_name_systematic
;\
2,5-Bis(4-methoxyphenyl)-1,6,3,4,2\l^5^,5\l^5^-dioxadithiadiphosphecane-\
2,5-dithione
;
_chemical_formula_moiety     'C18 H22 O4 P2 S4'
_chemical_formula_sum     'C18 H22 O4 P2 S4'
_chemical_formula_iupac     'C18 H22 O4 P2 S4'
_chemical_formula_weight     492.53
_symmetry_cell_setting     monoclinic
_symmetry_space_group_name_H-M     'P 21/c'
_symmetry_space_group_name_Hall     '-P 2ybc'
loop_
    _symmetry_equiv_pos_as_xyz
    'x, y, z'
    '-x, y+1/2, -z+1/2'
    '-x, -y, -z'
    'x, -y-1/2, z-1/2'
_cell_length_a     9.4262(6)
_cell_length_b     13.3761(8)
_cell_length_c     17.7998(13)
_cell_angle_alpha     90
_cell_angle_beta     90.068(7)
_cell_angle_gamma     90
_cell_volume     2244.3(3)
_cell_formula_units_Z     4
_cell_measurement_reflns_used     5521
_cell_measurement_theta_min     1.9
_cell_measurement_theta_max     28.83
_cell_measurement_temperature     120(2)
_exptl_crystal_description     prism
_exptl_crystal_colour     colourless
_exptl_crystal_size_max     0.211
_exptl_crystal_size_mid     0.202
_exptl_crystal_size_min     0.138
_exptl_crystal_density_diffrn     1.458
_exptl_crystal_density_method     'not measured'
_exptl_crystal_F_000     1024
_exptl_absorpt_coefficient_mu     0.588
_exptl_absorpt_correction_type     analytical
_exptl_absorpt_process_details
;
[CrysAlis PRO (Agilent, 2011) based on expressions derived by
Clark & Reid (1995)]
;
_exptl_absorpt_correction_T_min     0.893
_exptl_absorpt_correction_T_max     0.929
_exptl_special_details     ?
_diffrn_ambient_temperature     120(2)
_diffrn_radiation_type     MoK\a
_diffrn_radiation_wavelength     0.71073
_diffrn_radiation_monochromator     graphite
_diffrn_measurement_device_type     'Oxford Diffraction KM-4 CCD'
_diffrn_measurement_device     '4-axis \k geometry diffractometer'
_diffrn_measurement_method     '\w scans'
_diffrn_detector_area_resol_mean     8.19
_diffrn_reflns_number     9496
_diffrn_reflns_av_R_equivalents     0.051
_diffrn_reflns_theta_min     1.904
_diffrn_reflns_theta_max     25.499
_diffrn_reflns_theta_full     25.242
_diffrn_measured_fraction_theta_max     0.997
_diffrn_measured_fraction_theta_full     1
_diffrn_reflns_limit_h_min     -6
_diffrn_reflns_limit_h_max     11
_diffrn_reflns_limit_k_min     -13
_diffrn_reflns_limit_k_max     16
_diffrn_reflns_limit_l_min     -21
_diffrn_reflns_limit_l_max     18
_diffrn_standards_number     0
_diffrn_standards_interval_count     .
_diffrn_standards_interval_time     .
_diffrn_standards_decay_%     ?
_refine_special_details
;
 Refined as a 2-component twin.
;
_reflns_number_total     4047
_reflns_number_gt     3309
_reflns_threshold_expression     'I > 2\s(I)'
_refine_ls_structure_factor_coef     Fsqd
_refine_ls_matrix_type     full
_refine_ls_R_factor_all     0.0972
_refine_ls_R_factor_gt     0.0824
_refine_ls_wR_factor_gt     0.2223
_refine_ls_wR_factor_ref     0.2406
_refine_ls_goodness_of_fit_ref     1.05
_refine_ls_restrained_S_all     1.05
_refine_ls_number_reflns     4047
_refine_ls_number_parameters     256
_refine_ls_number_restraints     0
_refine_ls_hydrogen_treatment     constr
_refine_ls_weighting_scheme     calc
_refine_ls_weighting_details
              'w=1/[\s^2^(Fo^2^)+(0.1828P)^2^+0.8642P] where P=(Fo^2^+2Fc^2^)/3'
_atom_sites_solution_hydrogens     geom
_atom_sites_solution_primary     direct
_atom_sites_solution_secondary     difmap
_refine_ls_shift/su_max     0
_refine_ls_shift/su_mean     0
_refine_diff_density_max     2.266
_refine_diff_density_min     -0.841
_refine_ls_extinction_method     none
loop_
    _atom_type_symbol
    _atom_type_description
    _atom_type_scat_dispersion_real
    _atom_type_scat_dispersion_imag
    _atom_type_scat_source
    C C 0.0033 0.0016 'International Tables Vol C Tables 4.2.6.8 and 6.1.1.4'
    H H 0 0 'International Tables Vol C Tables 4.2.6.8 and 6.1.1.4'
    O O 0.0106 0.006 'International Tables Vol C Tables 4.2.6.8 and 6.1.1.4'
    P P 0.1023 0.0942 'International Tables Vol C Tables 4.2.6.8 and 6.1.1.4'
    S S 0.1246 0.1234 'International Tables Vol C Tables 4.2.6.8 and 6.1.1.4'
_computing_data_collection
;
CrysAlis PRO (Agilent, 2011)
;
_computing_cell_refinement
;
CrysAlis PRO (Agilent, 2011)
;
_computing_data_reduction
;
CrysAlis PRO (Agilent, 2011)
;
_computing_structure_solution
;
SHELXT (Sheldrick, 2015a)
;
_computing_structure_refinement
;
SHELXL2014 (Sheldrick, 2015b)
;
_computing_molecular_graphics
;
Mercury (Macrae <i>et al.</i>,  2008)
;
_computing_publication_material
;
WinGX (Farrugia, 2012)
;
loop_
    _atom_site_type_symbol
    _atom_site_label
    _atom_site_fract_x
    _atom_site_fract_y
    _atom_site_fract_z
    _atom_site_U_iso_or_equiv
    _atom_site_adp_type
    _atom_site_calc_flag
    _atom_site_occupancy
    _atom_site_disorder_assembly
    _atom_site_disorder_group
    P P1 0.34560(19) 0.44281(13) 0.17369(10) 0.0294(4) Uani d 1 . .
    P P2 0.74857(19) 0.25294(12) 0.13780(10) 0.0288(4) Uani d 1 . .
    S S1 0.40975(19) 0.31382(12) 0.11377(10) 0.0318(4) Uani d 1 . .
    S S2 0.5483(2) 0.24408(12) 0.18767(10) 0.0325(4) Uani d 1 . .
    S S3 0.1939(2) 0.49814(14) 0.11372(11) 0.0384(5) Uani d 1 . .
    S S4 0.8724(2) 0.19798(14) 0.21394(12) 0.0413(5) Uani d 1 . .
    O O1 0.4806(6) 0.5097(3) 0.1892(3) 0.0342(11) Uani d 1 . .
    O O2 0.7721(6) 0.3641(3) 0.1101(3) 0.0348(11) Uani d 1 . .
    O O3 0.2227(5) 0.2847(4) 0.4774(3) 0.0344(11) Uani d 1 . .
    O O4 0.7677(6) 0.0419(4) -0.1545(3) 0.0377(12) Uani d 1 . .
    C C1 0.5242(8) 0.5920(5) 0.1389(4) 0.0356(16) Uani d 1 . .
    H H1A 0.5618 0.6477 0.1696 0.043 Uiso calc 1 . .
    H H1B 0.4399 0.6169 0.1114 0.043 Uiso calc 1 . .
    C C2 0.6350(8) 0.5604(5) 0.0833(4) 0.0357(16) Uani d 1 . .
    H H2A 0.6429 0.613 0.0444 0.043 Uiso calc 1 . .
    H H2B 0.6019 0.4987 0.0581 0.043 Uiso calc 1 . .
    C C3 0.7811(9) 0.5412(5) 0.1152(5) 0.0392(17) Uani d 1 . .
    H H3A 0.8083 0.5991 0.1467 0.047 Uiso calc 1 . .
    H H3B 0.8493 0.5376 0.073 0.047 Uiso calc 1 . .
    C C4 0.7962(8) 0.4456(5) 0.1626(4) 0.0335(15) Uani d 1 . .
    H H4A 0.8923 0.441 0.1849 0.04 Uiso calc 1 . .
    H H4B 0.7252 0.4443 0.2035 0.04 Uiso calc 1 . .
    C C10 0.3054(7) 0.3994(5) 0.2668(4) 0.0303(15) Uani d 1 . .
    C C11 0.4091(7) 0.3973(5) 0.3230(4) 0.0288(14) Uani d 1 . .
    H H11 0.501 0.4233 0.3132 0.035 Uiso calc 1 . .
    C C12 0.3784(7) 0.3576(5) 0.3929(4) 0.0311(15) Uani d 1 . .
    H H12 0.4494 0.3549 0.4307 0.037 Uiso calc 1 . .
    C C13 0.2422(8) 0.3216(5) 0.4072(4) 0.0302(15) Uani d 1 . .
    C C14 0.1390(8) 0.3237(5) 0.3512(4) 0.0343(16) Uani d 1 . .
    H H14 0.0465 0.2985 0.3607 0.041 Uiso calc 1 . .
    C C15 0.1728(8) 0.3631(5) 0.2814(4) 0.0341(15) Uani d 1 . .
    H H15 0.1026 0.3649 0.2431 0.041 Uiso calc 1 . .
    C C16 0.0843(8) 0.2559(5) 0.4988(5) 0.0377(17) Uani d 1 . .
    H H16A 0.0202 0.3133 0.4942 0.057 Uiso calc 1 . .
    H H16B 0.0854 0.2327 0.5511 0.057 Uiso calc 1 . .
    H H16C 0.0513 0.2017 0.4661 0.057 Uiso calc 1 . .
    C C20 0.7453(7) 0.1893(5) 0.0491(4) 0.0291(14) Uani d 1 . .
    C C21 0.7321(8) 0.2409(5) -0.0182(4) 0.0302(15) Uani d 1 . .
    H H21 0.7173 0.3112 -0.018 0.036 Uiso calc 1 . .
    C C22 0.7406(8) 0.1894(5) -0.0860(4) 0.0320(15) Uani d 1 . .
    H H22 0.7333 0.2242 -0.1323 0.038 Uiso calc 1 . .
    C C23 0.7602(7) 0.0850(5) -0.0852(4) 0.0302(14) Uani d 1 . .
    C C24 0.7703(9) 0.0347(5) -0.0185(4) 0.0372(17) Uani d 1 . .
    H H24 0.7819 -0.0359 -0.0183 0.045 Uiso calc 1 . .
    C C25 0.7636(9) 0.0867(5) 0.0488(4) 0.0368(16) Uani d 1 . .
    H H25 0.7716 0.0517 0.0951 0.044 Uiso calc 1 . .
    C C26 0.7930(13) -0.0639(6) -0.1555(5) 0.058(3) Uani d 1 . .
    H H26A 0.8789 -0.0789 -0.1266 0.087 Uiso calc 1 . .
    H H26B 0.8055 -0.0863 -0.2075 0.087 Uiso calc 1 . .
    H H26C 0.7119 -0.0986 -0.1331 0.087 Uiso calc 1 . .
loop_
    _atom_site_aniso_label
    _atom_site_aniso_U_11
    _atom_site_aniso_U_22
    _atom_site_aniso_U_33
    _atom_site_aniso_U_12
    _atom_site_aniso_U_13
    _atom_site_aniso_U_23
    P1 0.0321(9) 0.0271(9) 0.0289(9) 0.0023(7) 0.0031(7) 0.0019(7)
    P2 0.0358(9) 0.0216(8) 0.0292(10) 0.0003(7) 0.0061(8) -0.0005(6)
    S1 0.0380(9) 0.0291(8) 0.0285(9) -0.0009(7) 0.0034(8) -0.0020(7)
    S2 0.0407(9) 0.0271(8) 0.0299(9) 0.0032(7) 0.0086(8) 0.0039(7)
    S3 0.0399(9) 0.0405(10) 0.0348(10) 0.0079(7) 0.0008(8) 0.0061(8)
    S4 0.0486(11) 0.0347(10) 0.0404(11) 0.0097(8) -0.0055(9) -0.0018(8)
    O1 0.047(3) 0.025(2) 0.030(3) -0.001(2) 0.007(2) 0.005(2)
    O2 0.051(3) 0.021(2) 0.033(3) -0.005(2) 0.005(2) -0.002(2)
    O3 0.040(3) 0.031(2) 0.032(3) 0.004(2) 0.008(2) 0.007(2)
    O4 0.051(3) 0.030(3) 0.032(3) 0.008(2) 0.000(2) -0.003(2)
    C1 0.043(4) 0.021(3) 0.043(4) -0.001(3) 0.010(3) 0.008(3)
    C2 0.047(4) 0.026(3) 0.034(4) -0.007(3) 0.002(3) 0.006(3)
    C3 0.052(4) 0.023(3) 0.042(4) -0.007(3) 0.001(4) 0.000(3)
    C4 0.040(4) 0.025(3) 0.035(4) -0.001(3) 0.001(3) -0.002(3)
    C10 0.036(3) 0.022(3) 0.032(4) 0.006(3) -0.003(3) 0.001(3)
    C11 0.025(3) 0.027(3) 0.035(4) 0.003(2) 0.008(3) 0.000(3)
    C12 0.033(4) 0.029(3) 0.031(4) 0.003(3) 0.001(3) -0.003(3)
    C13 0.040(4) 0.020(3) 0.030(4) 0.008(3) 0.007(3) -0.003(3)
    C14 0.038(4) 0.027(3) 0.038(4) -0.004(3) 0.005(3) 0.004(3)
    C15 0.034(4) 0.037(4) 0.032(4) 0.003(3) 0.002(3) -0.001(3)
    C16 0.042(4) 0.033(4) 0.038(4) 0.006(3) 0.010(3) 0.001(3)
    C20 0.030(3) 0.026(3) 0.031(4) -0.002(3) 0.009(3) -0.002(3)
    C21 0.037(4) 0.024(3) 0.030(4) 0.001(3) 0.001(3) 0.000(3)
    C22 0.035(4) 0.028(3) 0.033(4) 0.000(3) -0.001(3) 0.001(3)
    C23 0.028(3) 0.029(3) 0.034(4) 0.003(3) 0.003(3) -0.005(3)
    C24 0.057(5) 0.020(3) 0.035(4) -0.005(3) 0.009(4) -0.003(3)
    C25 0.051(4) 0.029(4) 0.031(4) -0.003(3) 0.009(3) 0.004(3)
    C26 0.106(8) 0.030(4) 0.037(5) 0.024(5) 0.000(5) -0.010(3)
_geom_special_details
;
 All esds (except the esd in the dihedral angle between two l.s. planes)
 are estimated using the full covariance matrix.  The cell esds are taken
 into account individually in the estimation of esds in distances, angles
 and torsion angles; correlations between esds in cell parameters are only
 used when they are defined by crystal symmetry.  An approximate (isotropic)
 treatment of cell esds is used for estimating esds involving l.s. planes.
;
loop_
    _geom_bond_atom_site_label_1
    _geom_bond_atom_site_label_2
    _geom_bond_site_symmetry_2
    _geom_bond_distance
    _geom_bond_publ_flag
    P1 O1 . 1.580(5) ?
    P1 C10 . 1.798(7) ?
    P1 S3 . 1.931(3) ?
    P1 S1 . 2.117(2) ?
    P2 O2 . 1.582(5) ?
    P2 C20 . 1.794(7) ?
    P2 S4 . 1.933(3) ?
    P2 S2 . 2.091(3) ?
    S1 S2 . 2.074(3) ?
    O1 C1 . 1.477(8) ?
    O2 C4 . 1.453(8) ?
    O3 C13 . 1.357(8) ?
    O3 C16 . 1.413(9) ?
    O4 C23 . 1.364(8) ?
    O4 C26 . 1.435(9) ?
    C1 C2 . 1.501(11) ?
    C1 H1A . 0.99 ?
    C1 H1B . 0.99 ?
    C2 C3 . 1.511(11) ?
    C2 H2A . 0.99 ?
    C2 H2B . 0.99 ?
    C3 C4 . 1.539(10) ?
    C3 H3A . 0.99 ?
    C3 H3B . 0.99 ?
    C4 H4A . 0.99 ?
    C4 H4B . 0.99 ?
    C10 C15 . 1.366(10) ?
    C10 C11 . 1.398(9) ?
    C11 C12 . 1.383(10) ?
    C11 H11 . 0.95 ?
    C12 C13 . 1.395(10) ?
    C12 H12 . 0.95 ?
    C13 C14 . 1.393(10) ?
    C14 C15 . 1.387(10) ?
    C14 H14 . 0.95 ?
    C15 H15 . 0.95 ?
    C16 H16A . 0.98 ?
    C16 H16B . 0.98 ?
    C16 H16C . 0.98 ?
    C20 C25 . 1.383(10) ?
    C20 C21 . 1.389(10) ?
    C21 C22 . 1.391(10) ?
    C21 H21 . 0.95 ?
    C22 C23 . 1.408(10) ?
    C22 H22 . 0.95 ?
    C23 C24 . 1.368(10) ?
    C24 C25 . 1.388(10) ?
    C24 H24 . 0.95 ?
    C25 H25 . 0.95 ?
    C26 H26A . 0.98 ?
    C26 H26B . 0.98 ?
    C26 H26C . 0.98 ?
loop_
    _geom_angle_atom_site_label_1
    _geom_angle_atom_site_label_2
    _geom_angle_atom_site_label_3
    _geom_angle_site_symmetry_1
    _geom_angle_site_symmetry_3
    _geom_angle
    _geom_angle_publ_flag
    O1 P1 C10 . . 101.1(3) ?
    O1 P1 S3 . . 118.4(2) ?
    C10 P1 S3 . . 118.5(2) ?
    O1 P1 S1 . . 108.6(2) ?
    C10 P1 S1 . . 105.2(2) ?
    S3 P1 S1 . . 104.22(11) ?
    O2 P2 C20 . . 100.0(3) ?
    O2 P2 S4 . . 119.4(2) ?
    C20 P2 S4 . . 116.5(2) ?
    O2 P2 S2 . . 108.2(2) ?
    C20 P2 S2 . . 109.4(2) ?
    S4 P2 S2 . . 103.04(11) ?
    S2 S1 P1 . . 103.13(10) ?
    S1 S2 P2 . . 105.87(10) ?
    C1 O1 P1 . . 122.7(5) ?
    C4 O2 P2 . . 121.7(4) ?
    C13 O3 C16 . . 118.3(6) ?
    C23 O4 C26 . . 115.8(6) ?
    O1 C1 C2 . . 112.6(6) ?
    O1 C1 H1A . . 109.1 ?
    C2 C1 H1A . . 109.1 ?
    O1 C1 H1B . . 109.1 ?
    C2 C1 H1B . . 109.1 ?
    H1A C1 H1B . . 107.8 ?
    C1 C2 C3 . . 115.8(6) ?
    C1 C2 H2A . . 108.3 ?
    C3 C2 H2A . . 108.3 ?
    C1 C2 H2B . . 108.3 ?
    C3 C2 H2B . . 108.3 ?
    H2A C2 H2B . . 107.4 ?
    C2 C3 C4 . . 115.5(6) ?
    C2 C3 H3A . . 108.4 ?
    C4 C3 H3A . . 108.4 ?
    C2 C3 H3B . . 108.4 ?
    C4 C3 H3B . . 108.4 ?
    H3A C3 H3B . . 107.5 ?
    O2 C4 C3 . . 104.8(6) ?
    O2 C4 H4A . . 110.8 ?
    C3 C4 H4A . . 110.8 ?
    O2 C4 H4B . . 110.8 ?
    C3 C4 H4B . . 110.8 ?
    H4A C4 H4B . . 108.9 ?
    C15 C10 C11 . . 119.8(7) ?
    C15 C10 P1 . . 118.9(5) ?
    C11 C10 P1 . . 121.2(5) ?
    C12 C11 C10 . . 120.3(6) ?
    C12 C11 H11 . . 119.9 ?
    C10 C11 H11 . . 119.9 ?
    C11 C12 C13 . . 119.4(6) ?
    C11 C12 H12 . . 120.3 ?
    C13 C12 H12 . . 120.3 ?
    O3 C13 C14 . . 124.9(7) ?
    O3 C13 C12 . . 114.8(6) ?
    C14 C13 C12 . . 120.3(7) ?
    C15 C14 C13 . . 119.2(7) ?
    C15 C14 H14 . . 120.4 ?
    C13 C14 H14 . . 120.4 ?
    C10 C15 C14 . . 121.1(7) ?
    C10 C15 H15 . . 119.5 ?
    C14 C15 H15 . . 119.5 ?
    O3 C16 H16A . . 109.5 ?
    O3 C16 H16B . . 109.5 ?
    H16A C16 H16B . . 109.5 ?
    O3 C16 H16C . . 109.5 ?
    H16A C16 H16C . . 109.5 ?
    H16B C16 H16C . . 109.5 ?
    C25 C20 C21 . . 120.1(7) ?
    C25 C20 P2 . . 118.2(6) ?
    C21 C20 P2 . . 121.7(5) ?
    C20 C21 C22 . . 119.8(6) ?
    C20 C21 H21 . . 120.1 ?
    C22 C21 H21 . . 120.1 ?
    C21 C22 C23 . . 119.4(6) ?
    C21 C22 H22 . . 120.3 ?
    C23 C22 H22 . . 120.3 ?
    O4 C23 C24 . . 125.0(6) ?
    O4 C23 C22 . . 114.6(6) ?
    C24 C23 C22 . . 120.3(6) ?
    C23 C24 C25 . . 120.0(6) ?
    C23 C24 H24 . . 120 ?
    C25 C24 H24 . . 120 ?
    C20 C25 C24 . . 120.4(7) ?
    C20 C25 H25 . . 119.8 ?
    C24 C25 H25 . . 119.8 ?
    O4 C26 H26A . . 109.5 ?
    O4 C26 H26B . . 109.5 ?
    H26A C26 H26B . . 109.5 ?
    O4 C26 H26C . . 109.5 ?
    H26A C26 H26C . . 109.5 ?
    H26B C26 H26C . . 109.5 ?
loop_
    _geom_torsion_atom_site_label_1
    _geom_torsion_atom_site_label_2
    _geom_torsion_atom_site_label_3
    _geom_torsion_atom_site_label_4
    _geom_torsion_site_symmetry_1
    _geom_torsion_site_symmetry_2
    _geom_torsion_site_symmetry_3
    _geom_torsion_site_symmetry_4
    _geom_torsion
    _geom_torsion_publ_flag
    C10 P1 O1 C1 . . . . -156.0(5) ?
    S3 P1 O1 C1 . . . . -24.8(6) ?
    S1 P1 O1 C1 . . . . 93.6(5) ?
    C20 P2 O2 C4 . . . . -173.9(5) ?
    S4 P2 O2 C4 . . . . -45.6(6) ?
    S2 P2 O2 C4 . . . . 71.7(5) ?
    P1 O1 C1 C2 . . . . -95.9(7) ?
    O1 C1 C2 C3 . . . . -71.3(8) ?
    C1 C2 C3 C4 . . . . 72.0(9) ?
    P2 O2 C4 C3 . . . . -168.1(5) ?
    C2 C3 C4 O2 . . . . 65.1(8) ?
    O1 P1 C10 C15 . . . . 161.1(5) ?
    S3 P1 C10 C15 . . . . 29.9(6) ?
    S1 P1 C10 C15 . . . . -86.0(6) ?
    O1 P1 C10 C11 . . . . -22.4(6) ?
    S3 P1 C10 C11 . . . . -153.5(5) ?
    S1 P1 C10 C11 . . . . 90.6(5) ?
    C15 C10 C11 C12 . . . . 0.8(10) ?
    P1 C10 C11 C12 . . . . -175.8(5) ?
    C10 C11 C12 C13 . . . . -1.3(10) ?
    C16 O3 C13 C14 . . . . -7.2(9) ?
    C16 O3 C13 C12 . . . . 173.8(6) ?
    C11 C12 C13 O3 . . . . -179.7(6) ?
    C11 C12 C13 C14 . . . . 1.3(10) ?
    O3 C13 C14 C15 . . . . -179.6(6) ?
    C12 C13 C14 C15 . . . . -0.7(10) ?
    C11 C10 C15 C14 . . . . -0.2(10) ?
    P1 C10 C15 C14 . . . . 176.4(5) ?
    C13 C14 C15 C10 . . . . 0.2(11) ?
    O2 P2 C20 C25 . . . . 163.4(6) ?
    S4 P2 C20 C25 . . . . 33.1(7) ?
    S2 P2 C20 C25 . . . . -83.2(6) ?
    O2 P2 C20 C21 . . . . -13.4(6) ?
    S4 P2 C20 C21 . . . . -143.7(5) ?
    S2 P2 C20 C21 . . . . 100.0(6) ?
    C25 C20 C21 C22 . . . . -1.5(11) ?
    P2 C20 C21 C22 . . . . 175.3(6) ?
    C20 C21 C22 C23 . . . . 1.1(11) ?
    C26 O4 C23 C24 . . . . -2.2(11) ?
    C26 O4 C23 C22 . . . . 177.7(8) ?
    C21 C22 C23 O4 . . . . -179.7(6) ?
    C21 C22 C23 C24 . . . . 0.2(11) ?
    O4 C23 C24 C25 . . . . 178.9(7) ?
    C22 C23 C24 C25 . . . . -1.0(11) ?
    C21 C20 C25 C24 . . . . 0.6(12) ?
    P2 C20 C25 C24 . . . . -176.2(6) ?
    C23 C24 C25 C20 . . . . 0.6(12) ?
loop_
    _geom_hbond_atom_site_label_D
    _geom_hbond_atom_site_label_H
    _geom_hbond_atom_site_label_A
    _geom_hbond_site_symmetry_A
    _geom_hbond_distance_DH
    _geom_hbond_distance_HA
    _geom_hbond_distance_DA
    _geom_hbond_angle_DHA
    _geom_hbond_publ_flag
    C1 H1B S3 . 0.99 2.81 3.3883(2) 118 yes
    C4 H4B O1 . 0.99 2.48 3.1308(2) 123 yes
    C4 H4B O4 4_566 0.99 2.56 3.2708(2) 128 yes
    C11 H11 O4 4_566 0.95 2.62 3.4951(3) 154 yes
    C24 H24 O3 2_645 0.95 2.51 3.4240(3) 162 yes
    C16 H16A Cg 4_466 0.98 2.62 3.454(8) 143 yes
_shelx_res_file
;
        TITL witold1 in P2(1)/c
CELL  0.71073   9.4262  13.3761  17.7998   90.000   90.068   90.000
ZERR     4.00   0.0006   0.0008   0.0013    0.000    0.007    0.000
        LATT   1
        SYMM  - X, 1/2 + Y, 1/2 - Z
        SFAC  C    H    O    P    S
        UNIT  72 88 16 8 16
        MERG   2
        OMIT    -2.00  51.00
        OMIT    -9   1   1
        OMIT     1   1   1
        TWIN   -1.00  0.00  0.00  0.00 -1.00  0.00  0.00  0.00  1.00   2
        FMAP   2
        PLAN   10
        ACTA
        BOND   $H
        CONF
        L.S.   4
        TEMP  -153.15
        WGHT    0.182800    0.864200
        BASF   0.76503
        FVAR       1.18285
        MOLE    1
P1    4    0.345603    0.442814    0.173688    11.00000    0.03208    0.02715 =
         0.02894    0.00193    0.00311    0.00233
P2    4    0.748565    0.252935    0.137799    11.00000    0.03575    0.02159 =
         0.02920   -0.00054    0.00609    0.00033
S1    5    0.409749    0.313822    0.113773    11.00000    0.03799    0.02908 =
         0.02846   -0.00201    0.00336   -0.00085
S2    5    0.548278    0.244076    0.187668    11.00000    0.04067    0.02705 =
         0.02987    0.00387    0.00865    0.00317
S3    5    0.193857    0.498145    0.113719    11.00000    0.03992    0.04051 =
         0.03477    0.00609    0.00078    0.00788
S4    5    0.872388    0.197983    0.213935    11.00000    0.04863    0.03469 =
         0.04045   -0.00182   -0.00546    0.00970
O1    3    0.480644    0.509662    0.189162    11.00000    0.04703    0.02512 =
         0.03033    0.00503    0.00668   -0.00103
O2    3    0.772052    0.364112    0.110080    11.00000    0.05063    0.02115 =
         0.03268   -0.00186    0.00541   -0.00479
O3    3    0.222695    0.284669    0.477399    11.00000    0.04042    0.03068 =
         0.03209    0.00738    0.00791    0.00365
O4    3    0.767664    0.041934   -0.154533    11.00000    0.05140    0.02998 =
         0.03160   -0.00283   -0.00016    0.00776
C1    1    0.524175    0.591967    0.138939    11.00000    0.04261    0.02117 =
         0.04297    0.00786    0.00977   -0.00148
        AFIX  23
H1A   2    0.561822    0.647704    0.169648    11.00000   -1.20000
H1B   2    0.439934    0.616879    0.111449    11.00000   -1.20000
        AFIX   0
C2    1    0.635006    0.560409    0.083279    11.00000    0.04693    0.02582 =
         0.03424    0.00554    0.00205   -0.00657
        AFIX  23
H2A   2    0.642870    0.612994    0.044366    11.00000   -1.20000
H2B   2    0.601948    0.498665    0.058077    11.00000   -1.20000
        AFIX   0
C3    1    0.781109    0.541206    0.115176    11.00000    0.05246    0.02284 =
         0.04226    0.00022    0.00111   -0.00713
        AFIX  23
H3A   2    0.808330    0.599097    0.146706    11.00000   -1.20000
H3B   2    0.849289    0.537601    0.073000    11.00000   -1.20000
        AFIX   0
C4    1    0.796220    0.445569    0.162584    11.00000    0.04000    0.02487 =
         0.03548   -0.00210    0.00150   -0.00104
        AFIX  23
H4A   2    0.892260    0.441047    0.184898    11.00000   -1.20000
H4B   2    0.725161    0.444339    0.203484    11.00000   -1.20000
        AFIX   0
C10   1    0.305397    0.399412    0.266840    11.00000    0.03634    0.02218 =
         0.03243    0.00070   -0.00296    0.00607
C11   1    0.409071    0.397332    0.323024    11.00000    0.02523    0.02656 =
         0.03451    0.00036    0.00817    0.00253
        AFIX  43
H11   2    0.501000    0.423290    0.313183    11.00000   -1.20000
        AFIX   0
C12   1    0.378381    0.357644    0.392872    11.00000    0.03314    0.02895 =
         0.03134   -0.00267    0.00050    0.00296
        AFIX  43
H12   2    0.449368    0.354941    0.430748    11.00000   -1.20000
        AFIX   0
C13   1    0.242218    0.321619    0.407188    11.00000    0.04022    0.01986 =
         0.03047   -0.00282    0.00705    0.00761
C14   1    0.138977    0.323744    0.351173    11.00000    0.03807    0.02726 =
         0.03771    0.00382    0.00469   -0.00401
        AFIX  43
H14   2    0.046497    0.298529    0.360652    11.00000   -1.20000
        AFIX   0
C15   1    0.172836    0.363120    0.281391    11.00000    0.03373    0.03694 =
         0.03162   -0.00108    0.00249    0.00315
        AFIX  43
H15   2    0.102646    0.364876    0.243070    11.00000   -1.20000
        AFIX   0
C16   1    0.084292    0.255895    0.498830    11.00000    0.04182    0.03311 =
         0.03830    0.00148    0.01003    0.00581
        AFIX 137
H16A  2    0.020196    0.313256    0.494197    11.00000   -1.50000
H16B  2    0.085409    0.232727    0.551059    11.00000   -1.50000
H16C  2    0.051287    0.201749    0.466097    11.00000   -1.50000
        AFIX   0
C20   1    0.745345    0.189291    0.049102    11.00000    0.03046    0.02578 =
         0.03101   -0.00170    0.00938   -0.00206
C21   1    0.732131    0.240904   -0.018226    11.00000    0.03702    0.02387 =
         0.02981    0.00002    0.00134    0.00089
        AFIX  43
H21   2    0.717349    0.311158   -0.018041    11.00000   -1.20000
        AFIX   0
C22   1    0.740617    0.189361   -0.085951    11.00000    0.03462    0.02831 =
         0.03298    0.00133   -0.00096    0.00045
        AFIX  43
H22   2    0.733291    0.224243   -0.132285    11.00000   -1.20000
        AFIX   0
C23   1    0.760170    0.084980   -0.085186    11.00000    0.02781    0.02869 =
         0.03420   -0.00467    0.00301    0.00291
C24   1    0.770293    0.034671   -0.018509    11.00000    0.05669    0.02016 =
         0.03482   -0.00289    0.00913   -0.00480
        AFIX  43
H24   2    0.781895   -0.035878   -0.018290    11.00000   -1.20000
        AFIX   0
C25   1    0.763608    0.086738    0.048835    11.00000    0.05108    0.02869 =
         0.03076    0.00391    0.00938   -0.00275
        AFIX  43
H25   2    0.771635    0.051676    0.095059    11.00000   -1.20000
        AFIX   0
C26   1    0.792981   -0.063874   -0.155482    11.00000    0.10636    0.03024 =
         0.03693   -0.01049   -0.00043    0.02360
        AFIX 137
H26A  2    0.878893   -0.078900   -0.126552    11.00000   -1.50000
H26B  2    0.805450   -0.086321   -0.207466    11.00000   -1.50000
H26C  2    0.711885   -0.098641   -0.133077    11.00000   -1.50000
        AFIX   0
HKLF 4  1.0  0.00  1.00  0.00  1.00  0.00  0.00  0.00  0.00 -1.00
        REM  witold1 in P2(1)/c
REM R1 =  0.0824 for    3309 Fo > 4sig(Fo)  and  0.0972 for all    4047 data
        REM    256 parameters refined using      0 restraints
        END
        WGHT      0.1827      0.8641
REM Highest difference peak  2.266,  deepest hole -0.841,  1-sigma level  0.274
        Q1    1   0.9231  0.1974  0.1945  11.00000  0.05    2.27
        Q2    1   0.4522  0.3142  0.0974  11.00000  0.05    2.24
        Q3    1   0.5846  0.2452  0.1670  11.00000  0.05    2.20
        Q4    1   0.7845  0.2562  0.1188  11.00000  0.05    2.10
        Q5    1   0.5042  0.2455  0.2069  11.00000  0.05    2.08
        Q6    1   0.7050  0.2560  0.1553  11.00000  0.05    2.07
        Q7    1   0.2360  0.5018  0.0954  11.00000  0.05    2.00
        Q8    1   0.8355  0.2016  0.2319  11.00000  0.05    1.96
        Q9    1   0.3066  0.4431  0.1939  11.00000  0.05    1.79
        Q10   1   0.3695  0.3112  0.1362  11.00000  0.05    1.74
;
_shelx_res_checksum     60314
data_global
_journal_date_recd_electronic     2017-12-04
_journal_date_accepted     2018-01-17
_journal_name_full     'Acta Crystallographica, Section E'
_journal_year     2018
_journal_volume     74
_journal_issue      2
_journal_page_first     212
_journal_page_last     216
_journal_paper_category     GO
_journal_paper_doi     10.1107/S2056989018001068
_journal_coeditor_code     ZP2026
_publ_contact_author_name
;
Chojnacki, Jaroslaw
;
_publ_contact_author_address
;
G.Narutowicza 11/12, 80233-PL, Gda\'nsk, Poland
;
_publ_contact_author_email     'jaroslaw.chojnacki@pg.edu.pl'
_publ_contact_author_fax
;
+48 583472694
;
_publ_contact_author_phone
;
+48 583472776
;
_publ_section_title
;
Crystal structures of eight- and ten-membered cyclic bisanisylphosphonothioyl
disulfanes and comparison with their <i>P</i>-ferrocenyl analogues
;
_publ_section_title_footnote     .
loop_
    _publ_author_name
    _publ_author_footnote
    _publ_author_address
    'Przychodze\'n, Witold' .
;
Department of Organic Chemistry, Gda\'nsk University of Technology
G.Narutowicza 11/12, 80233-PL, Gda\'nsk,
Poland
;
    'Chojnacki, Jaros\/law' .
;
Department of Inorganic Chemistry, Gda\'nsk University of Technology
G.Narutowicza 11/12, 80233-PL, Gda\'nsk,
Poland
;
_publ_section_synopsis
;
Two new crystal structures of eight- and ten-membered cyclic
bisanisylphosphonothioyl disulfanes have been determined and these are
compared to the structures of their ferrocenyl analogues.
;
data_1
_database_code_depnum_ccdc_archive     'CCDC 719124'
_chemical_name_systematic
;\
2,5-Bis(4-methoxyphenyl)-1,6,3,4,2\l^5^,5\l^5^-dioxadithiadiphosphocane-\
2,5-dithione
;
_chemical_formula_moiety     'C16 H18 O4 P2 S4'
_chemical_formula_sum     'C16 H18 O4 P2 S4'
_chemical_formula_iupac     'C16 H18 O4 P2 S4'
_chemical_formula_weight     464.48
_symmetry_cell_setting     tetragonal
_symmetry_space_group_name_H-M     'P 43 21 2'
_symmetry_space_group_name_Hall     'P 4nw 2abw'
loop_
    _symmetry_equiv_pos_as_xyz
    'x, y, z'
    '-y+1/2, x+1/2, z+3/4'
    '-x, -y, z+1/2'
    'y+1/2, -x+1/2, z+1/4'
    'x+1/2, -y+1/2, -z+1/4'
    'y, x, -z'
    '-x+1/2, y+1/2, -z+3/4'
    '-y, -x, -z+1/2'
_cell_length_a     7.2415(3)
_cell_length_b     7.2415(3)
_cell_length_c     39.516(2)
_cell_angle_alpha     90
_cell_angle_beta     90
_cell_angle_gamma     90
_cell_volume     2072.2(2)
_cell_formula_units_Z     4
_cell_measurement_reflns_used     6759
_cell_measurement_theta_min     2.0556
_cell_measurement_theta_max     32.4367
_cell_measurement_temperature     296(2)
_exptl_crystal_description     plate
_exptl_crystal_colour     colourless
_exptl_crystal_size_max     0.44
_exptl_crystal_size_mid     0.42
_exptl_crystal_size_min     0.03
_exptl_crystal_density_diffrn     1.489
_exptl_crystal_density_method     'not measured'
_exptl_crystal_F_000     960
_exptl_absorpt_coefficient_mu     0.632
_exptl_absorpt_correction_type     multi-scan
_exptl_absorpt_process_details
;
(CrysAlis PRO; Agilent, 2011)
;
_exptl_absorpt_correction_T_min     0.689
_exptl_absorpt_correction_T_max     0.98
_exptl_special_details     ?
_diffrn_ambient_temperature     296(2)
_diffrn_radiation_type     MoK\a
_diffrn_radiation_wavelength     0.71073
_diffrn_measurement_device_type     'Oxford Diffraction KM-4 CCD'
_diffrn_measurement_device     '4-axis \k geometry diffractometer'
_diffrn_measurement_method     '\w scans, 0.40 deg width'
_diffrn_detector_area_resol_mean     8.1883
_diffrn_reflns_number     14211
_diffrn_reflns_av_R_equivalents     0.0364
_diffrn_reflns_theta_min     2.86
_diffrn_reflns_theta_max     25.988
_diffrn_reflns_theta_full     25.242
_diffrn_measured_fraction_theta_max     0.995
_diffrn_measured_fraction_theta_full     0.996
_diffrn_reflns_limit_h_min     -8
_diffrn_reflns_limit_h_max     8
_diffrn_reflns_limit_k_min     -8
_diffrn_reflns_limit_k_max     8
_diffrn_reflns_limit_l_min     -48
_diffrn_reflns_limit_l_max     38
_diffrn_standards_number     0
_diffrn_standards_interval_count     .
_diffrn_standards_interval_time     .
_diffrn_standards_decay_%     ?
_refine_special_details
;
 Refined as a 2-component inversion twin.
;
_reflns_number_total     2019
_reflns_number_gt     1839
_reflns_threshold_expression     'I > 2\s(I)'
_refine_ls_structure_factor_coef     Fsqd
_refine_ls_matrix_type     full
_refine_ls_R_factor_all     0.0426
_refine_ls_R_factor_gt     0.038
_refine_ls_wR_factor_gt     0.0901
_refine_ls_wR_factor_ref     0.0921
_refine_ls_goodness_of_fit_ref     1.088
_refine_ls_restrained_S_all     1.088
_refine_ls_number_reflns     2019
_refine_ls_number_parameters     120
_refine_ls_number_restraints     0
_refine_ls_hydrogen_treatment     constr
_refine_ls_weighting_scheme     calc
_refine_ls_weighting_details
              'w=1/[\s^2^(Fo^2^)+(0.0514P)^2^+0.5163P] where P=(Fo^2^+2Fc^2^)/3'
_atom_sites_solution_hydrogens     geom
_atom_sites_solution_primary     direct
_atom_sites_solution_secondary     difmap
_refine_ls_shift/su_max     0
_refine_ls_shift/su_mean     0
_refine_diff_density_max     0.331
_refine_diff_density_min     -0.216
_refine_ls_extinction_method     none
_refine_ls_abs_structure_details
;
 Refined as an inversion twin
;
_refine_ls_abs_structure_Flack     0.45(17)
loop_
    _atom_type_symbol
    _atom_type_description
    _atom_type_scat_dispersion_real
    _atom_type_scat_dispersion_imag
    _atom_type_scat_source
    C C 0.0033 0.0016 'International Tables Vol C Tables 4.2.6.8 and 6.1.1.4'
    H H 0 0 'International Tables Vol C Tables 4.2.6.8 and 6.1.1.4'
    O O 0.0106 0.006 'International Tables Vol C Tables 4.2.6.8 and 6.1.1.4'
    P P 0.1023 0.0942 'International Tables Vol C Tables 4.2.6.8 and 6.1.1.4'
    S S 0.1246 0.1234 'International Tables Vol C Tables 4.2.6.8 and 6.1.1.4'
_computing_data_collection
;
CrysAlis PRO (Agilent, 2011)
;
_computing_cell_refinement
;
CrysAlis PRO (Agilent, 2011)
;
_computing_data_reduction
;
CrysAlis PRO (Agilent, 2011)
;
_computing_structure_solution
;
SHELXT (Sheldrick, 2015a)
;
_computing_structure_refinement
;
SHELXL2014 (Sheldrick, 2015b)
;
_computing_molecular_graphics
;
Mercury (Macrae <i>et al.</i>,  2008)
;
_computing_publication_material
;
WinGX (Farrugia, 2012) and publCIF (Westrip, 2010)
;
loop_
    _atom_site_type_symbol
    _atom_site_label
    _atom_site_fract_x
    _atom_site_fract_y
    _atom_site_fract_z
    _atom_site_U_iso_or_equiv
    _atom_site_adp_type
    _atom_site_calc_flag
    _atom_site_occupancy
    _atom_site_disorder_assembly
    _atom_site_disorder_group
    P P1 0.93887(12) 0.21832(13) 0.04117(2) 0.0424(2) Uani d 1 . .
    S S1 0.84270(13) 0.04364(17) 0.00256(2) 0.0584(3) Uani d 1 . .
    S S2 0.79007(17) 0.43697(17) 0.03709(3) 0.0715(4) Uani d 1 . .
    O O1 1.1556(3) 0.2344(3) 0.03669(5) 0.0424(6) Uani d 1 . .
    O O2 0.8974(4) -0.1523(4) 0.17469(6) 0.0552(7) Uani d 1 . .
    C C1 1.2424(5) 0.3553(5) 0.01202(8) 0.0450(8) Uani d 1 . .
    H H1A 1.3209 0.4439 0.0235 0.054 Uiso calc 1 . .
    H H1B 1.1485 0.4228 -0.0004 0.054 Uiso calc 1 . .
    C C10 0.9277(5) 0.1007(5) 0.08087(8) 0.0412(7) Uani d 1 . .
    C C11 1.0238(5) -0.0610(6) 0.08670(9) 0.0576(10) Uani d 1 . .
    H H11 1.0949 -0.1113 0.0694 0.069 Uiso calc 1 . .
    C C12 1.0170(6) -0.1496(6) 0.11749(9) 0.0584(10) Uani d 1 . .
    H H12 1.082 -0.2589 0.1207 0.07 Uiso calc 1 . .
    C C13 0.9144(5) -0.0768(5) 0.14352(7) 0.0434(8) Uani d 1 . .
    C C14 0.8206(6) 0.0864(6) 0.13813(9) 0.0555(10) Uani d 1 . .
    H H14 0.7529 0.1384 0.1557 0.067 Uiso calc 1 . .
    C C15 0.8252(6) 0.1736(5) 0.10720(9) 0.0526(9) Uani d 1 . .
    H H15 0.759 0.2823 0.104 0.063 Uiso calc 1 . .
    C C16 1.0028(6) -0.3130(6) 0.18232(11) 0.0672(12) Uani d 1 . .
    H H16A 0.9613 -0.4138 0.1685 0.101 Uiso calc 1 . .
    H H16B 0.9871 -0.3442 0.2058 0.101 Uiso calc 1 . .
    H H16C 1.1309 -0.2894 0.1779 0.101 Uiso calc 1 . .
loop_
    _atom_site_aniso_label
    _atom_site_aniso_U_11
    _atom_site_aniso_U_22
    _atom_site_aniso_U_33
    _atom_site_aniso_U_12
    _atom_site_aniso_U_13
    _atom_site_aniso_U_23
    P1 0.0373(4) 0.0559(5) 0.0340(4) 0.0025(4) 0.0018(3) 0.0025(4)
    S1 0.0423(5) 0.0932(8) 0.0396(5) -0.0164(5) -0.0034(4) -0.0029(5)
    S2 0.0711(7) 0.0755(7) 0.0678(7) 0.0285(6) 0.0106(5) 0.0156(6)
    O1 0.0403(12) 0.0552(14) 0.0318(11) -0.0057(11) -0.0003(9) 0.0010(10)
    O2 0.0598(16) 0.0694(17) 0.0363(13) 0.0070(13) 0.0086(11) 0.0069(11)
    C1 0.054(2) 0.0427(18) 0.0381(17) -0.0144(16) 0.0004(15) -0.0036(14)
    C10 0.0358(16) 0.054(2) 0.0336(15) 0.0004(15) 0.0034(14) 0.0006(14)
    C11 0.056(2) 0.076(3) 0.0400(18) 0.026(2) 0.0145(16) 0.0035(18)
    C12 0.062(2) 0.069(2) 0.0443(19) 0.0260(19) 0.0073(17) 0.0058(17)
    C13 0.0363(18) 0.061(2) 0.0329(15) -0.0035(15) 0.0030(13) 0.0010(15)
    C14 0.066(3) 0.061(2) 0.0402(18) 0.0157(19) 0.0169(16) -0.0040(17)
    C15 0.065(3) 0.050(2) 0.0424(19) 0.0145(18) 0.0131(17) -0.0021(16)
    C16 0.073(3) 0.078(3) 0.051(2) 0.011(2) 0.0064(19) 0.016(2)
_geom_special_details
;
 All esds (except the esd in the dihedral angle between two l.s. planes)
 are estimated using the full covariance matrix.  The cell esds are taken
 into account individually in the estimation of esds in distances, angles
 and torsion angles; correlations between esds in cell parameters are only
 used when they are defined by crystal symmetry.  An approximate (isotropic)
 treatment of cell esds is used for estimating esds involving l.s. planes.
;
loop_
    _geom_bond_atom_site_label_1
    _geom_bond_atom_site_label_2
    _geom_bond_site_symmetry_2
    _geom_bond_distance
    _geom_bond_publ_flag
    P1 O1 . 1.584(2) ?
    P1 C10 . 1.787(3) ?
    P1 S2 . 1.9220(14) ?
    P1 S1 . 2.1006(13) ?
    S1 S1 6_645 2.068(2) ?
    O1 C1 . 1.453(4) ?
    O2 C13 . 1.353(4) ?
    O2 C16 . 1.424(5) ?
    C1 C1 6_645 1.496(7) ?
    C1 H1A . 0.97 ?
    C1 H1B . 0.97 ?
    C10 C11 . 1.382(5) ?
    C10 C15 . 1.383(5) ?
    C11 C12 . 1.376(5) ?
    C11 H11 . 0.93 ?
    C12 C13 . 1.374(5) ?
    C12 H12 . 0.93 ?
    C13 C14 . 1.380(5) ?
    C14 C15 . 1.376(5) ?
    C14 H14 . 0.93 ?
    C15 H15 . 0.93 ?
    C16 H16A . 0.96 ?
    C16 H16B . 0.96 ?
    C16 H16C . 0.96 ?
loop_
    _geom_angle_atom_site_label_1
    _geom_angle_atom_site_label_2
    _geom_angle_atom_site_label_3
    _geom_angle_site_symmetry_1
    _geom_angle_site_symmetry_3
    _geom_angle
    _geom_angle_publ_flag
    O1 P1 C10 . . 100.26(14) ?
    O1 P1 S2 . . 119.05(11) ?
    C10 P1 S2 . . 116.15(13) ?
    O1 P1 S1 . . 106.97(9) ?
    C10 P1 S1 . . 109.61(12) ?
    S2 P1 S1 . . 104.44(6) ?
    S1 S1 P1 6_645 . 105.17(6) ?
    C1 O1 P1 . . 123.2(2) ?
    C13 O2 C16 . . 118.3(3) ?
    O1 C1 C1 . 6_645 109.5(3) ?
    O1 C1 H1A . . 109.8 ?
    C1 C1 H1A 6_645 . 109.8 ?
    O1 C1 H1B . . 109.8 ?
    C1 C1 H1B 6_645 . 109.8 ?
    H1A C1 H1B . . 108.2 ?
    C11 C10 C15 . . 117.9(3) ?
    C11 C10 P1 . . 121.8(3) ?
    C15 C10 P1 . . 120.2(3) ?
    C12 C11 C10 . . 121.6(3) ?
    C12 C11 H11 . . 119.2 ?
    C10 C11 H11 . . 119.2 ?
    C13 C12 C11 . . 120.2(4) ?
    C13 C12 H12 . . 119.9 ?
    C11 C12 H12 . . 119.9 ?
    O2 C13 C12 . . 125.1(3) ?
    O2 C13 C14 . . 116.2(3) ?
    C12 C13 C14 . . 118.6(3) ?
    C15 C14 C13 . . 121.2(3) ?
    C15 C14 H14 . . 119.4 ?
    C13 C14 H14 . . 119.4 ?
    C14 C15 C10 . . 120.4(3) ?
    C14 C15 H15 . . 119.8 ?
    C10 C15 H15 . . 119.8 ?
    O2 C16 H16A . . 109.5 ?
    O2 C16 H16B . . 109.5 ?
    H16A C16 H16B . . 109.5 ?
    O2 C16 H16C . . 109.5 ?
    H16A C16 H16C . . 109.5 ?
    H16B C16 H16C . . 109.5 ?
loop_
    _geom_torsion_atom_site_label_1
    _geom_torsion_atom_site_label_2
    _geom_torsion_atom_site_label_3
    _geom_torsion_atom_site_label_4
    _geom_torsion_site_symmetry_1
    _geom_torsion_site_symmetry_2
    _geom_torsion_site_symmetry_3
    _geom_torsion_site_symmetry_4
    _geom_torsion
    _geom_torsion_publ_flag
    C10 P1 O1 C1 . . . . -165.8(2) ?
    S2 P1 O1 C1 . . . . -38.0(3) ?
    S1 P1 O1 C1 . . . . 79.8(2) ?
    P1 O1 C1 C1 . . . 6_645 -119.6(3) ?
    O1 P1 C10 C11 . . . . -52.2(3) ?
    S2 P1 C10 C11 . . . . 178.1(3) ?
    S1 P1 C10 C11 . . . . 60.1(3) ?
    O1 P1 C10 C15 . . . . 125.9(3) ?
    S2 P1 C10 C15 . . . . -3.8(4) ?
    S1 P1 C10 C15 . . . . -121.9(3) ?
    C15 C10 C11 C12 . . . . 0.9(6) ?
    P1 C10 C11 C12 . . . . 179.0(3) ?
    C10 C11 C12 C13 . . . . -0.6(7) ?
    C16 O2 C13 C12 . . . . 4.4(6) ?
    C16 O2 C13 C14 . . . . -175.3(4) ?
    C11 C12 C13 O2 . . . . 179.8(4) ?
    C11 C12 C13 C14 . . . . -0.5(6) ?
    O2 C13 C14 C15 . . . . -178.8(4) ?
    C12 C13 C14 C15 . . . . 1.5(6) ?
    C13 C14 C15 C10 . . . . -1.2(7) ?
    C11 C10 C15 C14 . . . . 0.1(6) ?
    P1 C10 C15 C14 . . . . -178.1(3) ?
loop_
    _geom_hbond_atom_site_label_D
    _geom_hbond_atom_site_label_H
    _geom_hbond_atom_site_label_A
    _geom_hbond_site_symmetry_A
    _geom_hbond_distance_DH
    _geom_hbond_distance_HA
    _geom_hbond_distance_DA
    _geom_hbond_angle_DHA
    _geom_hbond_publ_flag
    C1 H1A O2 5_555 0.970 2.603 3.4843(2) 151 yes
    C14 H14 O1 5_455 0.930 2.550 3.4548(2) 163 yes
_shelx_res_file
;
        TITL powt in New: P43212
CELL  0.71073   7.2415   7.2415  39.5160   90.000   90.000   90.000
ZERR     4.00   0.0003   0.0003   0.0021    0.000    0.000    0.000
        LATT  -1
        SYMM  1/2 - Y, 1/2 + X, 3/4 + Z
        SYMM  - X, - Y, 1/2 + Z
        SYMM  1/2 + Y, 1/2 - X, 1/4 + Z
        SYMM  1/2 + X, 1/2 - Y, 1/4 - Z
        SYMM    Y,   X, - Z
        SYMM  1/2 - X, 1/2 + Y, 3/4 - Z
        SYMM  - Y, - X, 1/2 - Z
        SFAC  C    H    O    P    S
        UNIT  64 72 16 8 16
        MERG   2
        OMIT    -2.00  52.00
        OMIT     0   0   4
        TWIN
        FMAP   2
        PLAN   10
        ACTA
        BOND   $H
        CONF
        L.S.   4
        TEMP    23.00
        WGHT    0.051400    0.516300
        BASF   0.45077
        FVAR       0.91293
        MOLE    1
P1    4    0.938869    0.218320    0.041168    11.00000    0.03735    0.05586 =
         0.03398    0.00252    0.00178    0.00254
S1    5    0.842703    0.043640    0.002562    11.00000    0.04225    0.09324 =
         0.03962   -0.00291   -0.00342   -0.01637
S2    5    0.790067    0.436969    0.037093    11.00000    0.07108    0.07553 =
         0.06778    0.01555    0.01059    0.02848
O1    3    1.155577    0.234436    0.036693    11.00000    0.04025    0.05516 =
         0.03176    0.00103   -0.00032   -0.00574
O2    3    0.897439   -0.152295    0.174690    11.00000    0.05983    0.06941 =
         0.03627    0.00686    0.00863    0.00699
C1    1    1.242447    0.355283    0.012018    11.00000    0.05428    0.04269 =
         0.03813   -0.00361    0.00045   -0.01439
        AFIX  23
H1A   2    1.320937    0.443928    0.023497    11.00000   -1.20000
H1B   2    1.148529    0.422826   -0.000357    11.00000   -1.20000
        AFIX   0
C10   1    0.927688    0.100721    0.080868    11.00000    0.03582    0.05435 =
         0.03356    0.00059    0.00342    0.00045
C11   1    1.023844   -0.061050    0.086701    11.00000    0.05628    0.07643 =
         0.04005    0.00348    0.01453    0.02591
        AFIX  43
H11   2    1.094897   -0.111312    0.069394    11.00000   -1.20000
        AFIX   0
C12   1    1.017006   -0.149560    0.117494    11.00000    0.06175    0.06908 =
         0.04435    0.00579    0.00727    0.02602
        AFIX  43
H12   2    1.082033   -0.258920    0.120695    11.00000   -1.20000
        AFIX   0
C13   1    0.914378   -0.076802    0.143518    11.00000    0.03627    0.06120 =
         0.03287    0.00103    0.00300   -0.00354
C14   1    0.820555    0.086391    0.138132    11.00000    0.06559    0.06071 =
         0.04022   -0.00396    0.01691    0.01571
        AFIX  43
H14   2    0.752927    0.138406    0.155723    11.00000   -1.20000
        AFIX   0
C15   1    0.825229    0.173595    0.107202    11.00000    0.06535    0.05021 =
         0.04236   -0.00206    0.01308    0.01454
        AFIX  43
H15   2    0.759045    0.282250    0.103991    11.00000   -1.20000
        AFIX   0
C16   1    1.002780   -0.313012    0.182321    11.00000    0.07264    0.07794 =
         0.05112    0.01614    0.00640    0.01094
        AFIX 137
H16A  2    0.961324   -0.413801    0.168488    11.00000   -1.50000
H16B  2    0.987105   -0.344218    0.205756    11.00000   -1.50000
H16C  2    1.130936   -0.289379    0.177862    11.00000   -1.50000
        AFIX   0
        HKLF 4
        REM  powt in New: P43212
REM R1 =  0.0380 for    1839 Fo > 4sig(Fo)  and  0.0426 for all    2019 data
        REM    120 parameters refined using      0 restraints
        END
        WGHT      0.0515      0.5149
REM Highest difference peak  0.331,  deepest hole -0.216,  1-sigma level  0.068
        Q1    1   0.8704  0.4592  0.0455  11.00000  0.05    0.33
        Q2    1   0.9193  0.3635  0.0384  11.00000  0.05    0.32
        Q3    1   0.8085  0.3231  0.0396  11.00000  0.05    0.31
        Q4    1   0.9600 -0.0400  0.0000  10.50000  0.05    0.26
        Q5    1   0.9185 -0.2311  0.1735  11.00000  0.05    0.25
        Q6    1   1.0583  0.2417  0.0383  11.00000  0.05    0.25
        Q7    1   0.9034  0.1396  0.0214  11.00000  0.05    0.24
        Q8    1   0.9367  0.1596  0.0666  11.00000  0.05    0.23
        Q9    1   0.9330  0.0061  0.0798  11.00000  0.05    0.22
        Q10   1   0.8583 -0.0263  0.1390  11.00000  0.05    0.21
;
_shelx_res_checksum     25356
_iucr_refine_instructions_details
;
TITL powt in New: P43212
CELL  0.71073   7.2415   7.2415  39.5160   90.000   90.000   90.000
ZERR     4.00   0.0003   0.0003   0.0021    0.000    0.000    0.000
LATT  -1
SYMM  1/2 - Y, 1/2 + X, 3/4 + Z
SYMM  - X, - Y, 1/2 + Z
SYMM  1/2 + Y, 1/2 - X, 1/4 + Z
SYMM  1/2 + X, 1/2 - Y, 1/4 - Z
SYMM    Y,   X, - Z
SYMM  1/2 - X, 1/2 + Y, 3/4 - Z
SYMM  - Y, - X, 1/2 - Z
eqiv $1 1 +y, -1 +x, -z
SFAC  C    H    O    P    S
UNIT  64 72 16 8 16
MERG   2
OMIT    -2.00  52.00
OMIT     0   0   4
TWIN
BASF   0.45077
FMAP   2
PLAN   10
ACTA
HTAB
BOND   $H
CONF
RTAB tau P1 S1 S1_$1 P1_$1
RTAB P..P P1 P1_$1
WGHT     0.05150     0.51490
L.S.   1
TEMP    23.00
FVAR     0.91293
MOLE    1
P1    4    0.938869    0.218320    0.041168    11.00000    0.03735    0.05586 =
         0.03398    0.00252    0.00178    0.00254
S1    5    0.842703    0.043640    0.002562    11.00000    0.04225    0.09324 =
         0.03962   -0.00291   -0.00342   -0.01637
S2    5    0.790067    0.436969    0.037093    11.00000    0.07108    0.07553 =
         0.06778    0.01555    0.01059    0.02848
O1    3    1.155577    0.234436    0.036693    11.00000    0.04025    0.05516 =
         0.03176    0.00103   -0.00032   -0.00574
O2    3    0.897439   -0.152295    0.174690    11.00000    0.05983    0.06941 =
         0.03627    0.00686    0.00863    0.00699
C1    1    1.242447    0.355283    0.012018    11.00000    0.05428    0.04269 =
         0.03813   -0.00361    0.00045   -0.01439
AFIX  23
H1A   2    1.320937    0.443928    0.023497    11.00000   -1.20000
H1B   2    1.148529    0.422826   -0.000357    11.00000   -1.20000
AFIX   0
C10   1    0.927688    0.100721    0.080868    11.00000    0.03582    0.05435 =
         0.03356    0.00059    0.00342    0.00045
C11   1    1.023844   -0.061050    0.086701    11.00000    0.05628    0.07643 =
         0.04005    0.00348    0.01453    0.02591
AFIX  43
H11   2    1.094897   -0.111312    0.069394    11.00000   -1.20000
AFIX   0
C12   1    1.017006   -0.149560    0.117494    11.00000    0.06175    0.06908 =
         0.04435    0.00579    0.00727    0.02602
AFIX  43
H12   2    1.082033   -0.258920    0.120695    11.00000   -1.20000
AFIX   0
C13   1    0.914378   -0.076802    0.143518    11.00000    0.03627    0.06120 =
         0.03287    0.00103    0.00300   -0.00354
C14   1    0.820555    0.086391    0.138132    11.00000    0.06559    0.06071 =
         0.04022   -0.00396    0.01691    0.01571
AFIX  43
H14   2    0.752927    0.138406    0.155723    11.00000   -1.20000
AFIX   0
C15   1    0.825229    0.173595    0.107202    11.00000    0.06535    0.05021 =
         0.04236   -0.00206    0.01308    0.01454
AFIX  43
H15   2    0.759045    0.282250    0.103991    11.00000   -1.20000
AFIX   0
C16   1    1.002780   -0.313012    0.182321    11.00000    0.07264    0.07794 =
         0.05112    0.01614    0.00640    0.01094
AFIX 137
H16A  2    0.961324   -0.413801    0.168488    11.00000   -1.50000
H16B  2    0.987105   -0.344218    0.205756    11.00000   -1.50000
H16C  2    1.130936   -0.289379    0.177862    11.00000   -1.50000
AFIX   0
HKLF 4
END
;
