# Supplementary material for: Crystal structures of eight- and ten-membered cyclic bis­anisyl­phosphono­thioyl disulfanes and comparison with their P-ferrocenyl analogues
Source: Acta Crystallogr E Crystallogr Commun. 2018 Jan 26;74(Pt 2):212–6. doi: 10.1107/S2056989018001068 (PMC5956339; doi:10.1107/S2056989018001068)
Supplement: Supplementary file 2 [file e-74-00212-1sup2.hkl]

#
# h,k,l, Fc-squared, Fo-squared, sigma(Fo-squared),  status flag
#
data_1
_shelx_title ' powt in New: P43212'
_shelx_refln_list_code          4
_shelx_F_calc_maximum      196.21
_exptl_crystal_F_000       960.00
_reflns_d_resolution_high  0.8110

loop_
 _space_group_symop_operation_xyz
 'x, y, z'
 '-y+1/2, x+1/2, z+3/4'
 '-x, -y, z+1/2'
 'y+1/2, -x+1/2, z+1/4'
 'x+1/2, -y+1/2, -z+1/4'
 'y, x, -z'
 '-x+1/2, y+1/2, -z+3/4'
 '-y, -x, -z+1/2'

_cell_length_a     7.2415
_cell_length_b     7.2415
_cell_length_c    39.5160
_cell_angle_alpha  90.000
_cell_angle_beta   90.000
_cell_angle_gamma  90.000

_shelx_F_squared_multiplier     1.000

loop_
 _refln_index_h
 _refln_index_k
 _refln_index_l
 _refln_F_squared_calc
 _refln_F_squared_meas
 _refln_F_squared_sigma
 _refln_observed_status
   1   1   0      38499.10      48067.97       653.67 o
   0   2   0          6.35          3.43         5.70 o
   1   2   0       3414.56       3545.51        28.93 o
   2   2   0       8746.11       9110.28        97.88 o
   1   3   0       1907.13       1980.52        11.26 o
   2   3   0       1452.52       1586.01        14.74 o
   3   3   0         29.93         30.53         3.32 o
   0   4   0         79.56        125.51         5.06 o
   1   4   0         62.03         55.00         3.17 o
   2   4   0          0.09          4.30         3.03 o
   3   4   0       1763.84       1812.77        10.53 o
   4   4   0        976.03        916.00        16.80 o
   1   5   0        111.26        108.41         4.85 o
   2   5   0        525.97        514.34        14.09 o
   3   5   0         14.50         12.57         4.47 o
   4   5   0        837.56        874.16        10.29 o
   5   5   0          6.86          8.36         6.96 o
   0   6   0         82.93         85.15         6.60 o
   1   6   0        656.98        655.19         8.42 o
   2   6   0        328.72        273.92         6.62 o
   3   6   0        296.32        269.49        11.03 o
   4   6   0         54.80         54.52         5.87 o
   5   6   0        116.60        107.99         8.03 o
   6   6   0         32.72         21.73        12.02 o
   1   7   0          1.04          5.54         4.98 o
   2   7   0        470.84        502.21        11.30 o
   3   7   0        124.47        121.54         7.17 o
   4   7   0         37.43         58.48         9.55 o
   5   7   0          0.22          5.83         8.40 o
   0   8   0        417.13        479.72        30.18 o
   1   8   0         21.94         25.22         7.34 o
   2   8   0         35.67         39.15         6.97 o
   3   8   0          3.17         -0.95         6.91 o
   0   1   1       1392.94        822.78        72.63 o
   1   1   1         96.96        134.66         6.51 o
  -1   2   1      10317.01      11777.79        62.91 o
   0   2   1      14617.84      17171.72       118.21 o
   1   2   1      10315.68      11778.97        73.06 o
   2   2   1        346.32        367.81         7.98 o
  -2   3   1       1930.47       1962.24        16.26 o
  -1   3   1       2046.70       2098.55        20.19 o
   0   3   1          7.10         10.32         3.23 o
   1   3   1       2044.46       2056.40        16.67 o
   2   3   1       1928.47       1992.40        21.20 o
   3   3   1        171.50        117.70         5.68 o
  -3   4   1          0.01          4.40         3.28 o
  -2   4   1       2357.96       2272.29        19.64 o
  -1   4   1        608.02        711.01         8.74 o
   0   4   1         90.20        113.95         3.53 o
   1   4   1        607.82        702.20         9.34 o
   2   4   1       2361.22       2223.43        18.90 o
   3   4   1          0.01          3.32         3.14 o
   4   4   1        250.75        242.59         6.76 o
  -4   5   1        205.61        199.61         6.34 o
  -3   5   1         37.53         27.17         4.71 o
  -2   5   1        444.54        411.83         7.98 o
  -1   5   1        732.42        713.12         7.33 o
   0   5   1       1434.59       1442.66        12.84 o
   1   5   1        733.21        718.25         6.91 o
   2   5   1        443.22        413.90         8.19 o
   3   5   1         37.46         33.05         4.66 o
   4   5   1        206.05        197.23         6.08 o
   5   5   1         33.55         30.41         5.11 o
  -5   6   1        204.91        212.66         8.45 o
  -4   6   1        175.47        171.88         6.85 o
  -3   6   1        155.97        157.36         8.32 o
  -2   6   1        130.54        126.32         5.75 o
  -1   6   1        486.16        477.94        11.02 o
   0   6   1         29.16         33.49         4.00 o
   1   6   1        486.03        469.42         7.53 o
   2   6   1        130.32        121.60         5.79 o
   3   6   1        156.07        164.30         6.61 o
   4   6   1        175.45        172.09         6.93 o
   5   6   1        205.30        184.73         8.90 o
   6   6   1        115.65        120.56        10.18 o
  -5   7   1         12.04         12.72         9.17 o
  -4   7   1        295.21        295.65        10.07 o
  -3   7   1        194.58        190.52         8.41 o
  -2   7   1        106.01        110.91         6.63 o
  -1   7   1         78.84         75.70         5.75 o
   0   7   1        144.34        131.81         6.50 o
   1   7   1         79.03         75.18         5.74 o
   2   7   1        105.83        107.38         6.66 o
   3   7   1        194.58        192.17         8.14 o
   4   7   1        295.47        310.46        10.13 o
   5   7   1         12.08         11.86         8.37 o
  -3   8   1         31.78         23.41         7.12 o
  -2   8   1         21.25         24.79         6.95 o
  -1   8   1        338.02        387.31        10.08 o
   0   8   1          2.52          7.64         7.34 o
   1   8   1        337.78        376.32        11.08 o
   2   8   1         21.21         18.41         7.49 o
   3   8   1         31.71         30.13         7.10 o
   0   1   2      11461.62      11020.41       222.43 o
   1   1   2       2043.65       2309.26        28.58 o
  -1   2   2       2128.42       2309.86        15.16 o
   0   2   2       2897.43       2995.49        18.96 o
   1   2   2       2131.70       2256.25        27.59 o
   2   2   2       4701.48       5001.49        26.15 o
  -2   3   2       2357.37       2517.32        23.91 o
  -1   3   2       7649.15       8511.82        51.57 o
   0   3   2       4288.69       4436.01        29.94 o
   1   3   2       7649.03       8384.35        46.81 o
   2   3   2       2354.16       2486.17        36.24 o
   3   3   2        962.76        813.06        13.74 o
  -3   4   2        994.18        996.24        15.39 o
  -2   4   2        255.31        286.20         7.67 o
  -1   4   2        218.77        186.75         4.55 o
   0   4   2        274.11        299.63         5.60 o
   1   4   2        219.71        185.86         5.44 o
   2   4   2        254.95        277.72         4.62 o
   3   4   2        993.72        966.36        10.08 o
   4   4   2        348.52        378.86         7.32 o
  -4   5   2         60.39         51.87         5.09 o
  -3   5   2        690.29        722.72        14.82 o
  -2   5   2        330.96        331.51         7.17 o
  -1   5   2       2156.21       2260.73        23.78 o
   0   5   2       2238.29       2258.27        21.22 o
   1   5   2       2154.35       2246.68        23.01 o
   2   5   2        330.55        343.03         8.00 o
   3   5   2        690.94        726.24        20.89 o
   4   5   2         60.44         56.28         4.91 o
   5   5   2         99.13         90.13         5.76 o
  -5   6   2         77.52         85.35         8.04 o
  -4   6   2          8.63          6.09         6.09 o
  -3   6   2         31.71         32.19         5.56 o
  -2   6   2         15.23         11.50         4.80 o
  -1   6   2        397.26        409.34         7.13 o
   0   6   2         24.01         23.79         3.89 o
   1   6   2        396.52        396.49         7.06 o
   2   6   2         15.33          9.07         4.74 o
   3   6   2         31.64         33.00         5.35 o
   4   6   2          8.65         11.77         5.09 o
   5   6   2         77.60         79.42         7.88 o
   6   6   2          3.67         -3.37         8.92 o
  -5   7   2         23.04         11.22         8.76 o
  -4   7   2         44.20         43.15         7.22 o
  -3   7   2         36.20         41.03         6.30 o
  -2   7   2         85.54         78.63         6.40 o
  -1   7   2        190.09        192.56         6.83 o
   0   7   2        266.12        287.33         7.70 o
   1   7   2        190.32        192.94         8.89 o
   2   7   2         85.38         85.84         6.91 o
   3   7   2         36.28         37.15         6.74 o
   4   7   2         44.09         52.12         7.52 o
   5   7   2         23.18         24.55         8.59 o
  -3   8   2        175.53        168.11         9.99 o
  -2   8   2         13.49         12.04         6.79 o
  -1   8   2         11.98         20.08         6.30 o
   0   8   2         12.37         19.94         7.43 o
   1   8   2         12.01         17.11         8.20 o
   2   8   2         13.54         19.04         7.84 o
   3   8   2        175.14        183.43         8.79 o
   0   1   3         30.20         29.40         3.10 o
   1   1   3      25607.53      31723.04       196.48 o
  -1   2   3        909.11        974.21         7.81 o
   0   2   3        340.00        357.56         4.53 o
   1   2   3        913.00        923.86        17.18 o
   2   2   3        290.36        320.37         6.36 o
  -2   3   3       1198.40       1217.95        13.74 o
  -1   3   3       1739.88       1914.76        19.44 o
   0   3   3        480.50        472.54         5.31 o
   1   3   3       1738.54       1868.97        18.97 o
   2   3   3       1200.05       1236.64        10.18 o
   3   3   3       3079.37       3160.39        28.03 o
  -3   4   3        311.15        295.84         6.14 o
  -2   4   3       3479.34       3543.54        40.14 o
  -1   4   3         63.90         47.16         3.70 o
   0   4   3        537.81        501.41         6.13 o
   1   4   3         64.12         46.27         3.28 o
   2   4   3       3481.12       3489.51        40.13 o
   3   4   3        311.57        272.30         6.30 o
   4   4   3         61.21         49.83         4.60 o
  -4   5   3        283.56        270.44         6.83 o
  -3   5   3         81.29         81.84         4.54 o
  -2   5   3       1182.89       1165.29        15.87 o
  -1   5   3        694.36        712.59        10.69 o
   0   5   3         71.81         62.56         4.03 o
   1   5   3        695.49        695.22         6.73 o
   2   5   3       1182.86       1144.16        12.89 o
   3   5   3         80.98         77.79         5.17 o
   4   5   3        283.20        269.39         6.93 o
   5   5   3         75.13         80.56         6.33 o
  -5   6   3        293.68        278.03         9.70 o
  -4   6   3         23.25         28.84         6.30 o
  -3   6   3        137.86        115.48         7.73 o
  -2   6   3         73.71         73.47         5.31 o
  -1   6   3        284.54        271.22         5.67 o
   0   6   3        150.38        135.28         4.74 o
   1   6   3        284.42        261.59         6.27 o
   2   6   3         74.22         72.68         5.54 o
   3   6   3        137.73        124.52         6.27 o
   4   6   3         23.15         23.49         5.87 o
   5   6   3        293.57        267.84        10.07 o
   6   6   3          5.68         10.67         8.09 o
  -5   7   3         47.51         45.44         9.68 o
  -4   7   3        245.98        253.87         9.26 o
  -3   7   3         77.55         76.15         6.96 o
  -2   7   3         69.31         72.03         6.29 o
  -1   7   3        238.38        235.07         7.23 o
   0   7   3         87.00         68.79         5.90 o
   1   7   3        238.56        236.46         7.32 o
   2   7   3         69.07         69.28         6.73 o
   3   7   3         77.20         88.33         7.50 o
   4   7   3        245.48        222.76        10.17 o
   5   7   3         47.47         44.28         8.69 o
  -3   8   3         29.38         37.97         6.74 o
  -2   8   3        222.31        208.32         8.82 o
  -1   8   3        169.53        182.94         8.52 o
   0   8   3        354.35        404.64        11.20 o
   1   8   3        169.00        205.10         9.46 o
   2   8   3        221.94        224.48         8.97 o
   3   8   3         29.36         29.95         7.13 o
   0   1   4       4055.17       4759.08        46.68 o
   1   1   4       2851.38       3182.35        28.24 o
  -1   2   4       4508.31       4860.08        23.15 o
   0   2   4       2437.02       2806.36        29.41 o
   1   2   4       4501.33       4719.88        45.89 o
   2   2   4       4634.00       4821.52        17.23 o
  -2   3   4       1289.62       1378.21        10.56 o
  -1   3   4         62.08         52.73         3.45 o
   0   3   4        131.05        126.15         3.76 o
   1   3   4         62.71         49.42         2.38 o
   2   3   4       1285.11       1394.24         8.33 o
   3   3   4        895.83        906.87         9.63 o
  -3   4   4        429.97        429.33         8.01 o
  -2   4   4       2501.87       2565.83        28.49 o
  -1   4   4        720.42        693.90         7.23 o
   0   4   4        657.63        647.73         8.10 o
   1   4   4        718.65        691.84         8.87 o
   2   4   4       2504.47       2553.99        44.02 o
   3   4   4        430.18        417.59         5.27 o
   4   4   4        861.82        771.92        10.93 o
  -4   5   4        921.44        959.44        10.60 o
  -3   5   4          7.21         14.45         4.53 o
  -2   5   4        333.92        314.48         6.60 o
  -1   5   4        588.19        619.24         9.44 o
   0   5   4         93.72         94.21         4.83 o
   1   5   4        587.95        601.10        13.65 o
   2   5   4        334.17        337.54        12.17 o
   3   5   4          7.17          9.32         4.34 o
   4   5   4        921.18        929.50        16.45 o
   5   5   4         28.11         23.63         6.08 o
  -5   6   4         26.99         25.48         7.05 o
  -4   6   4        501.49        522.53        13.09 o
  -3   6   4         26.76         26.25         5.85 o
  -2   6   4        467.78        434.32         7.98 o
  -1   6   4        300.25        275.55         6.07 o
   0   6   4          2.15          2.51         3.78 o
   1   6   4        299.28        269.15         6.27 o
   2   6   4        467.32        433.27        11.29 o
   3   6   4         26.91         25.22         4.87 o
   4   6   4        500.73        500.49         9.72 o
   5   6   4         26.89         27.26         6.70 o
   6   6   4         58.53         72.08         9.19 o
  -5   7   4         97.06        116.44         8.86 o
  -4   7   4         16.56         28.19         6.81 o
  -3   7   4         84.86         86.91         7.23 o
  -2   7   4        236.33        220.23         7.55 o
  -1   7   4        143.77        154.32         6.14 o
   0   7   4         44.14         49.67         5.64 o
   1   7   4        144.04        154.96         6.67 o
   2   7   4        235.56        219.07         8.72 o
   3   7   4         84.80         80.68         7.37 o
   4   7   4         16.58         11.68         7.84 o
   5   7   4         96.88        119.73         8.63 o
  -3   8   4         32.55         28.60         6.88 o
  -2   8   4         41.03         51.46         7.21 o
  -1   8   4          2.31         -1.27         7.03 o
   0   8   4          6.20         14.62         7.13 o
   1   8   4          2.34         12.12         8.24 o
   2   8   4         41.18         60.80         7.93 o
   3   8   4         32.48         27.06         7.26 o
   0   1   5       9198.68      10758.46        44.92 o
   1   1   5       3890.47       4111.77        29.23 o
  -1   2   5        255.47        268.38         4.96 o
   0   2   5        933.17        986.92        12.01 o
   1   2   5        255.88        254.36         7.19 o
   2   2   5       2464.27       2780.31        15.78 o
  -2   3   5       2468.91       2332.73        16.34 o
  -1   3   5         12.37         18.29         3.24 o
   0   3   5          7.07          4.33         3.03 o
   1   3   5         12.47         15.83         2.09 o
   2   3   5       2475.68       2384.32        34.53 o
   3   3   5         36.22         38.35         3.32 o
  -3   4   5        368.46        345.50         5.63 o
  -2   4   5       1580.44       1532.62        15.93 o
  -1   4   5         37.35         42.69         3.61 o
   0   4   5        688.17        631.85         8.47 o
   1   4   5         37.33         33.64         2.81 o
   2   4   5       1583.93       1438.20        45.04 o
   3   4   5        368.42        328.38         6.27 o
   4   4   5        269.26        250.80         8.24 o
  -4   5   5         73.20         81.44         5.88 o
  -3   5   5        346.19        321.67         7.18 o
  -2   5   5        184.21        186.71         5.14 o
  -1   5   5        246.97        223.35         5.48 o
   0   5   5       4623.42       4805.48        43.50 o
   1   5   5        247.56        212.48         6.73 o
   2   5   5        184.26        188.92         5.23 o
   3   5   5        346.96        325.92         7.84 o
   4   5   5         73.40         80.43         5.57 o
   5   5   5        311.62        319.05         8.75 o
  -5   6   5          1.77         -1.16         6.82 o
  -4   6   5         42.36         39.34         6.65 o
  -3   6   5         24.05         23.75         5.86 o
  -2   6   5        336.95        321.12        10.62 o
  -1   6   5        302.92        305.17         6.51 o
   0   6   5        130.92        121.53         4.80 o
   1   6   5        302.69        308.68         7.13 o
   2   6   5        336.43        340.85         7.39 o
   3   6   5         23.77         24.22         4.93 o
   4   6   5         42.29         41.93         6.17 o
   5   6   5          1.77         -4.20         6.59 o
   6   6   5        194.99        217.68         9.57 o
  -5   7   5         44.46         48.41         7.98 o
  -4   7   5         18.27         16.83         6.74 o
  -3   7   5        335.99        315.41         9.33 o
  -2   7   5         85.43         95.07         6.77 o
  -1   7   5          6.34          9.07         4.86 o
   0   7   5          1.83          2.15         5.25 o
   1   7   5          6.37          9.29         5.18 o
   2   7   5         85.41        102.20         7.90 o
   3   7   5        336.18        313.59         9.53 o
   4   7   5         18.30         16.71         7.83 o
   5   7   5         44.51         56.30         7.70 o
  -3   8   5         54.08         59.33         7.15 o
  -2   8   5         46.87         41.96         7.86 o
  -1   8   5        133.43        147.83         8.56 o
   0   8   5          0.17          9.18         6.86 o
   1   8   5        133.57        164.61        12.92 o
   2   8   5         46.87         65.80         8.04 o
   3   8   5         54.16         59.65         7.63 o
   0   1   6       3126.01       3557.61        21.41 o
   1   1   6       3028.02       3371.94        31.62 o
  -1   2   6       1673.69       1742.80        16.66 o
   0   2   6        364.52        335.48         3.88 o
   1   2   6       1667.89       1673.32        21.08 o
   2   2   6       1211.65       1269.85        22.60 o
  -2   3   6       2308.69       2229.26        20.15 o
  -1   3   6        740.97        753.22         7.00 o
   0   3   6        667.12        683.57         7.37 o
   1   3   6        737.86        721.01        12.06 o
   2   3   6       2306.05       2216.44        11.81 o
   3   3   6       1334.81       1382.68        10.29 o
  -3   4   6       1409.08       1372.12        13.98 o
  -2   4   6         57.91         58.84         4.45 o
  -1   4   6       4002.76       4159.67        30.49 o
   0   4   6        863.51        980.90         9.46 o
   1   4   6       4000.50       4141.09        18.29 o
   2   4   6         58.20         45.84         3.64 o
   3   4   6       1405.96       1373.35        15.12 o
   4   4   6       1234.64       1185.31        16.24 o
  -4   5   6        337.76        321.78         8.00 o
  -3   5   6        563.27        558.63         9.86 o
  -2   5   6         66.98         60.57         4.37 o
  -1   5   6       1532.58       1534.01        10.71 o
   0   5   6         25.63         30.81         4.43 o
   1   5   6       1532.70       1473.65        28.28 o
   2   5   6         66.81         56.86         3.70 o
   3   5   6        564.34        557.27         7.94 o
   4   5   6        337.48        316.09         6.59 o
   5   5   6        190.51        188.04         7.68 o
  -5   6   6         53.74         57.09         7.03 o
  -4   6   6        150.55        142.91         7.68 o
  -3   6   6        659.21        618.69        11.98 o
  -2   6   6         62.59         57.10         5.19 o
  -1   6   6        727.18        748.97        11.13 o
   0   6   6         15.57         12.83         4.23 o
   1   6   6        726.92        718.62        10.02 o
   2   6   6         62.57         63.85         5.32 o
   3   6   6        659.39        642.19        10.18 o
   4   6   6        150.75        145.85         8.15 o
   5   6   6         53.66         49.65         7.26 o
   6   6   6         35.45         34.70         7.28 o
  -5   7   6        132.65        153.39         8.26 o
  -4   7   6         18.02         14.49         6.50 o
  -3   7   6        356.01        350.30         9.60 o
  -2   7   6        177.64        161.32         8.67 o
  -1   7   6        235.98        231.38         7.87 o
   0   7   6         69.27         66.35         6.28 o
   1   7   6        235.98        231.19         7.12 o
   2   7   6        177.98        169.21         8.49 o
   3   7   6        356.06        383.27        10.34 o
   4   7   6         17.98         16.10         8.05 o
   5   7   6        132.71        122.96         8.50 o
  -3   8   6         24.81         19.47         6.41 o
  -2   8   6         89.01         98.63         8.54 o
  -1   8   6         30.99         35.25         7.52 o
   0   8   6         72.59         87.71         7.91 o
   1   8   6         30.95         46.70         8.60 o
   2   8   6         88.84        109.53        10.76 o
   3   8   6         24.74         28.73         7.90 o
   0   1   7       7733.56       8861.20        51.32 o
   1   1   7       7580.95       8573.12        83.35 o
  -1   2   7       8884.54       9765.47        78.90 o
   0   2   7        902.81        930.63         6.18 o
   1   2   7       8880.73       9530.66        28.20 o
   2   2   7        122.46        172.13         4.07 o
  -2   3   7       2731.31       2795.29        25.98 o
  -1   3   7        996.95        945.11        12.22 o
   0   3   7         18.48         19.26         2.95 o
   1   3   7        997.27        933.32        15.79 o
   2   3   7       2726.73       2779.15        15.50 o
   3   3   7       2956.27       3075.21        30.98 o
  -3   4   7        422.96        403.97         8.21 o
  -2   4   7       1279.17       1333.65        11.05 o
  -1   4   7        535.76        519.72        10.31 o
   0   4   7       1384.64       1519.78        16.81 o
   1   4   7        536.44        513.01         8.93 o
   2   4   7       1280.42       1188.10        48.01 o
   3   4   7        424.24        398.71         8.85 o
   4   4   7          5.50         14.20         3.87 o
  -4   5   7         55.05         61.13         6.43 o
  -3   5   7       1183.62       1176.42        11.80 o
  -2   5   7        694.11        644.34        10.20 o
  -1   5   7       1916.27       1918.91        26.26 o
   0   5   7        612.43        617.82         7.75 o
   1   5   7       1915.73       1874.85        23.36 o
   2   5   7        694.20        634.16        15.16 o
   3   5   7       1183.58       1183.63        14.33 o
   4   5   7         55.09         62.24         5.37 o
   5   5   7        736.37        767.18        17.34 o
  -5   6   7        176.86        166.02         8.14 o
  -4   6   7        144.95        139.40         7.86 o
  -3   6   7         33.07         44.77         6.01 o
  -2   6   7        465.35        464.11         8.16 o
  -1   6   7        453.73        492.78        30.14 o
   0   6   7       1842.10       1864.57        19.11 o
   1   6   7        454.33        440.35         7.32 o
   2   6   7        464.71        489.71        12.40 o
   3   6   7         33.05         32.58         5.97 o
   4   6   7        145.07        145.81        10.60 o
   5   6   7        176.94        159.02         8.64 o
   6   6   7         67.90         58.04         7.12 o
  -5   7   7         13.11         13.18         6.53 o
  -4   7   7         31.15         25.33         6.61 o
  -3   7   7         18.61         27.13         6.28 o
  -2   7   7         31.37         36.33         5.52 o
  -1   7   7         37.41         38.89         5.95 o
   0   7   7          1.28          4.36         5.33 o
   1   7   7         37.53         27.79         5.35 o
   2   7   7         31.41         31.90         6.84 o
   3   7   7         18.81         26.80         6.85 o
   4   7   7         31.04         35.60         7.45 o
   5   7   7         13.19         18.38         7.52 o
  -3   8   7        112.10        133.85         8.59 o
  -2   8   7          5.14          3.65         6.76 o
  -1   8   7        196.79        222.86         8.80 o
   0   8   7        219.21        264.23        10.94 o
   1   8   7        196.54        230.61        12.47 o
   2   8   7          5.18          9.73         7.22 o
   3   8   7        111.96        134.82        17.99 o
   0   0   8       1738.96       1655.11        20.82 o
   0   1   8      10579.42      12320.44        41.38 o
   1   1   8       3961.74       4216.92        31.36 o
  -1   2   8       7483.89       8267.16        42.05 o
   0   2   8         10.06          6.66         2.54 o
   1   2   8       7491.58       8016.35        52.19 o
   2   2   8        258.26        249.03         4.20 o
  -2   3   8        181.16        152.05         3.99 o
  -1   3   8       1350.55       1329.25        11.16 o
   0   3   8        483.55        567.38         7.77 o
   1   3   8       1349.73       1295.46        11.97 o
   2   3   8        181.99        153.08         3.51 o
   3   3   8       2605.31       2560.51        12.29 o
  -3   4   8        113.38        109.98         4.56 o
  -2   4   8        697.13        706.57        13.36 o
  -1   4   8       2246.17       2369.99        18.35 o
   0   4   8        454.24        418.17         5.63 o
   1   4   8       2249.32       2357.80        19.65 o
   2   4   8        696.01        625.11        29.14 o
   3   4   8        113.32        108.90         4.59 o
   4   4   8        547.40        527.12         7.11 o
  -4   5   8        420.52        385.68        11.20 o
  -3   5   8        419.61        415.22        13.36 o
  -2   5   8        312.23        305.06         7.31 o
  -1   5   8        319.80        283.09         9.39 o
   0   5   8        447.72        483.63         6.77 o
   1   5   8        319.69        257.24         7.87 o
   2   5   8        311.36        296.71         6.25 o
   3   5   8        419.56        422.10         9.61 o
   4   5   8        420.81        376.93        10.77 o
   5   5   8          6.21         11.09         6.07 o
  -5   6   8        286.22        263.71        13.95 o
  -4   6   8        896.55        911.60        20.56 o
  -3   6   8         25.08         21.33         5.60 o
  -2   6   8         72.82         70.86         4.91 o
  -1   6   8         39.73         39.84         4.58 o
   0   6   8        670.69        674.19         9.82 o
   1   6   8         39.58         36.90         4.77 o
   2   6   8         72.82         73.62         5.98 o
   3   6   8         24.96         30.15         5.88 o
   4   6   8        896.65        930.75        17.22 o
   5   6   8        286.30        277.94        10.69 o
   6   6   8          5.86          5.47         6.61 o
  -5   7   8         39.82         44.65         6.80 o
  -4   7   8         79.14         67.73         7.06 o
  -3   7   8         24.14         20.24         6.24 o
  -2   7   8        167.54        139.15         6.29 o
  -1   7   8        175.05        165.01         6.88 o
   0   7   8         61.65         55.46         5.27 o
   1   7   8        175.00        158.67         7.25 o
   2   7   8        167.97        159.07         9.51 o
   3   7   8         24.14         26.86         6.81 o
   4   7   8         79.02         88.15         8.05 o
   5   7   8         39.95         37.62         7.65 o
  -3   8   8        160.26        156.45         9.12 o
  -2   8   8         74.63         76.91         7.59 o
  -1   8   8        103.14        125.16         7.75 o
   0   8   8         13.90         21.97         8.01 o
   1   8   8        103.23        114.88         9.51 o
   2   8   8         74.64         83.66         8.35 o
   3   8   8        160.17        177.40        10.15 o
   0   1   9      10128.36      11317.45        55.72 o
   1   1   9      13679.97      15553.57        77.38 o
  -1   2   9        598.99        652.98         7.55 o
   0   2   9         50.94         72.13         3.25 o
   1   2   9        599.96        644.67         5.05 o
   2   2   9       8017.70       8548.02        65.72 o
  -2   3   9       5714.50       5925.29        49.10 o
  -1   3   9       2105.95       2254.71        14.26 o
   0   3   9       1547.68       1516.14        10.43 o
   1   3   9       2108.84       2298.97        12.07 o
   2   3   9       5712.44       5849.83        30.33 o
   3   3   9        838.71        898.50         9.26 o
  -3   4   9        158.50        158.31         5.80 o
  -2   4   9        359.87        352.09         6.43 o
  -1   4   9       2218.05       2225.58        16.28 o
   0   4   9       6287.34       6812.66        36.03 o
   1   4   9       2220.00       2221.86        14.57 o
   2   4   9        359.73        323.79        13.83 o
   3   4   9        158.86        158.41         6.08 o
   4   4   9         99.09         98.56         4.53 o
  -4   5   9        795.03        791.75        16.46 o
  -3   5   9        714.64        653.54        20.77 o
  -2   5   9        207.55        190.15         5.35 o
  -1   5   9         53.70         49.24         4.07 o
   0   5   9       3137.07       3244.26        33.26 o
   1   5   9         53.42         42.31         3.41 o
   2   5   9        207.01        190.31         5.11 o
   3   5   9        714.46        678.17        10.44 o
   4   5   9        795.15        771.14        13.49 o
   5   5   9        183.91        172.95         7.84 o
  -5   6   9        124.03        112.08         7.64 o
  -4   6   9         55.26         57.23         7.18 o
  -3   6   9        190.93        156.62         6.84 o
  -2   6   9        146.08        159.43         5.92 o
  -1   6   9         14.96         18.02         4.21 o
   0   6   9         16.60         17.66         4.04 o
   1   6   9         14.89         16.53         4.68 o
   2   6   9        146.50        158.03         7.54 o
   3   6   9        191.17        163.12         7.23 o
   4   6   9         55.19         63.85         7.40 o
   5   6   9        123.79        125.61         8.61 o
   6   6   9        198.42        218.65         8.94 o
  -5   7   9         29.06         36.19         6.66 o
  -4   7   9         13.80         15.50         6.55 o
  -3   7   9         50.19         32.34         6.27 o
  -2   7   9         10.86          8.98         5.01 o
  -1   7   9         73.57         81.79         6.15 o
   0   7   9         62.42         61.98         5.93 o
   1   7   9         73.74         81.72         6.75 o
   2   7   9         10.96         11.53         6.80 o
   3   7   9         50.32         38.15         8.35 o
   4   7   9         13.76         25.53         7.39 o
   5   7   9         29.02         27.70         7.58 o
  -3   8   9         10.64         17.55         7.83 o
  -2   8   9         29.68         37.53         8.02 o
  -1   8   9          4.49          6.23         6.52 o
   0   8   9          1.12         10.44         7.92 o
   1   8   9          4.47         -0.23         8.25 o
   2   8   9         29.72         46.23         7.67 o
   3   8   9         10.64         22.18         8.34 o
   0   1  10       2218.00       2532.02        13.20 o
   1   1  10         27.48         35.16         4.51 o
  -1   2  10        325.12        343.43         4.86 o
   0   2  10       2579.84       2661.56        25.34 o
   1   2  10        326.86        333.59         3.91 o
   2   2  10       3396.77       3715.57        33.24 o
  -2   3  10        125.81        141.87         4.85 o
  -1   3  10        441.63        421.35         5.51 o
   0   3  10       1623.38       1663.67        17.12 o
   1   3  10        441.51        418.91         4.48 o
   2   3  10        125.29        120.43         5.95 o
   3   3  10       5422.67       5415.25        65.53 o
  -3   4  10        637.51        596.49        16.82 o
  -2   4  10        160.79        158.80         4.98 o
  -1   4  10       1426.32       1439.07        15.63 o
   0   4  10         94.94         98.55         3.91 o
   1   4  10       1427.00       1432.35        12.87 o
   2   4  10        160.83        137.12         4.49 o
   3   4  10        636.58        576.69        10.05 o
   4   4  10         71.91         62.26         4.78 o
  -4   5  10        189.28        186.96         8.50 o
  -3   5  10        378.01        355.22        10.20 o
  -2   5  10        365.14        351.27         9.50 o
  -1   5  10        928.70        903.36        12.48 o
   0   5  10          0.06          2.72         3.48 o
   1   5  10        928.97        933.42        12.15 o
   2   5  10        366.13        374.52         9.76 o
   3   5  10        377.66        353.48        10.70 o
   4   5  10        189.25        171.09         7.23 o
   5   5  10        425.86        411.47        12.82 o
  -5   6  10         60.14         56.59         7.15 o
  -4   6  10         65.53         65.53         7.17 o
  -3   6  10         51.58         43.58         5.84 o
  -2   6  10         85.04         76.98         4.78 o
  -1   6  10       1106.25       1115.05        14.80 o
   0   6  10        220.31        196.05         9.08 o
   1   6  10       1106.32       1142.05        20.63 o
   2   6  10         85.21         86.84         7.58 o
   3   6  10         51.88         50.69         6.31 o
   4   6  10         65.17         64.64         7.34 o
   5   6  10         60.12         54.44         7.89 o
   6   6  10         81.48         82.95         7.69 o
  -5   7  10         77.95         66.25         7.06 o
  -4   7  10         23.30         21.05         6.48 o
  -3   7  10         58.74         55.94         6.61 o
  -2   7  10        266.41        255.90         7.69 o
  -1   7  10        165.43        174.66         6.98 o
   0   7  10        898.41        958.07        19.96 o
   1   7  10        165.59        172.57         7.38 o
   2   7  10        266.77        281.36        10.52 o
   3   7  10         59.17         61.76         9.11 o
   4   7  10         23.20         25.49         7.33 o
   5   7  10         78.09         72.62         8.18 o
  -3   8  10         15.97         14.36         8.01 o
  -2   8  10         50.01         48.13         7.87 o
  -1   8  10         30.25         24.29         7.43 o
   0   8  10         23.58         24.82         7.43 o
   1   8  10         30.24         39.62         8.76 o
   2   8  10         50.00         69.91         8.16 o
   3   8  10         16.03         20.85         8.15 o
   0   1  11       7786.00       8712.23        26.66 o
   1   1  11      14164.19      15824.92        50.94 o
  -1   2  11        528.25        469.69         5.90 o
   0   2  11         99.08        115.59         3.07 o
   1   2  11        526.49        430.57         6.43 o
   2   2  11          0.23          8.96         2.84 o
  -2   3  11        437.35        445.04         6.22 o
  -1   3  11       1957.97       1876.09        15.65 o
   0   3  11        620.40        577.80         5.91 o
   1   3  11       1959.07       1809.25        10.19 o
   2   3  11        440.18        421.32        10.04 o
   3   3  11         12.84         19.56         2.49 o
  -3   4  11        744.38        671.15         9.16 o
  -2   4  11       1044.57       1053.87         9.41 o
  -1   4  11       2446.27       2499.92        21.00 o
   0   4  11        830.33        760.89         6.71 o
   1   4  11       2447.68       2508.77        24.70 o
   2   4  11       1043.82        985.11        21.27 o
   3   4  11        743.64        683.77         7.76 o
   4   4  11        549.69        502.93         7.78 o
  -4   5  11         35.77         32.99         5.73 o
  -3   5  11          3.21          6.60         4.55 o
  -2   5  11         72.97         67.28         4.45 o
  -1   5  11        177.48        145.38         4.63 o
   0   5  11        304.69        276.57        10.50 o
   1   5  11        177.76        150.92         7.03 o
   2   5  11         73.22         62.11         4.41 o
   3   5  11          3.28         11.92         5.16 o
   4   5  11         36.10         31.35         5.73 o
   5   5  11        381.08        385.33        12.12 o
  -5   6  11        110.41        124.82         7.81 o
  -4   6  11         91.48         83.33         7.22 o
  -3   6  11        173.17        167.52         7.09 o
  -2   6  11        115.58        109.43         5.05 o
  -1   6  11         13.12          9.44         4.08 o
   0   6  11       1506.18       1568.43        24.16 o
   1   6  11         13.34         14.41         4.68 o
   2   6  11        115.48        111.44         7.82 o
   3   6  11        173.67        179.76         8.35 o
   4   6  11         91.80         80.27         7.28 o
   5   6  11        110.24        130.31         8.68 o
   6   6  11          1.11         11.04         6.86 o
  -5   7  11          0.29         -0.68         6.34 o
  -4   7  11        202.75        211.52         9.15 o
  -3   7  11        318.68        288.98        11.41 o
  -2   7  11         66.27         53.21         5.99 o
  -1   7  11         41.04         35.66         5.89 o
   0   7  11         23.49         37.85         6.17 o
   1   7  11         41.14         50.31         6.94 o
   2   7  11         66.41         51.01         7.12 o
   3   7  11        318.60        312.49        12.10 o
   4   7  11        202.79        212.81         9.42 o
   5   7  11          0.28          2.88         7.49 o
  -3   8  11         91.57        114.33         9.30 o
  -2   8  11         66.73         66.40         8.08 o
  -1   8  11         47.26         72.50         7.99 o
   0   8  11         21.47         34.52         7.24 o
   1   8  11         47.24         48.75         8.70 o
   2   8  11         66.49         76.81         9.27 o
   3   8  11         91.69        113.27        10.41 o
   0   0  12       1555.90       1659.67        12.99 o
   0   1  12       3583.51       3829.34        17.00 o
   1   1  12       5472.80       6169.77        42.54 o
  -1   2  12       1530.16       1551.54        12.53 o
   0   2  12       4708.41       5375.89        34.51 o
   1   2  12       1527.86       1559.70        14.52 o
   2   2  12       4347.72       4570.23        33.10 o
  -2   3  12        159.36        156.53         4.63 o
  -1   3  12         67.46         53.97         3.55 o
   0   3  12          3.90          6.48         2.31 o
   1   3  12         67.32         56.05         2.83 o
   2   3  12        159.80        155.30         3.62 o
   3   3  12        449.05        408.96         9.53 o
  -3   4  12       2104.61       2129.94        15.66 o
  -2   4  12        880.37        883.96        14.66 o
  -1   4  12        177.54        160.62         5.39 o
   0   4  12       2371.34       2400.08        22.54 o
   1   4  12        177.91        145.70         9.92 o
   2   4  12        880.48        845.77        15.10 o
   3   4  12       2103.69       2130.94        16.28 o
   4   4  12         24.03         20.32         4.90 o
  -4   5  12          3.76          3.50         5.37 o
  -3   5  12          8.30          8.25         4.73 o
  -2   5  12        114.34        107.81         5.42 o
  -1   5  12         66.52         70.44         4.20 o
   0   5  12          0.37         -0.89         3.25 o
   1   5  12         66.89         71.00         3.78 o
   2   5  12        115.06        108.29         5.51 o
   3   5  12          8.34          4.15         5.02 o
   4   5  12          3.80          3.56         5.40 o
   5   5  12          0.04          8.55         6.46 o
  -5   6  12        583.21        597.21        11.57 o
  -4   6  12         89.20         80.68         6.77 o
  -3   6  12         31.68         37.64         5.79 o
  -2   6  12          3.63          4.46         4.19 o
  -1   6  12         47.67         40.39         4.36 o
   0   6  12        737.70        718.64         9.90 o
   1   6  12         47.50         32.55         5.38 o
   2   6  12          3.65          1.48         6.08 o
   3   6  12         31.63         42.18         7.17 o
   4   6  12         89.32         77.81         7.36 o
   5   6  12        583.07        634.01        12.74 o
   6   6  12         77.87         74.41         7.64 o
  -5   7  12          0.24         -2.85         6.34 o
  -4   7  12         79.07         87.73         6.98 o
  -3   7  12         20.73         14.92         5.98 o
  -2   7  12          5.51          1.53         5.56 o
  -1   7  12         96.84        101.12         6.33 o
   0   7  12          1.07          3.03         5.74 o
   1   7  12         96.86        106.57         7.54 o
   2   7  12          5.59          4.08         6.68 o
   3   7  12         20.77         23.84         8.67 o
   4   7  12         78.94         92.54         8.23 o
   5   7  12          0.23          5.05         7.62 o
  -3   8  12         86.19         79.11         8.76 o
  -2   8  12         86.70         83.40         8.33 o
  -1   8  12         71.18         97.81         8.42 o
   0   8  12        168.67        197.65         9.29 o
   1   8  12         71.15         97.24         9.18 o
   2   8  12         86.59         98.86        10.89 o
   3   8  12         85.94        102.29        10.73 o
   0   1  13       1085.34       1084.52         7.56 o
   1   1  13       7435.54       8118.90        36.64 o
  -1   2  13       1887.29       1891.43        15.17 o
   0   2  13         71.04         77.53         2.91 o
   1   2  13       1887.31       1850.31        10.54 o
   2   2  13       3155.11       3032.02        36.81 o
  -2   3  13       1749.54       1788.51        15.01 o
  -1   3  13        721.70        715.01        11.59 o
   0   3  13        386.99        334.45         4.49 o
   1   3  13        725.78        693.06         5.98 o
   2   3  13       1751.04       1590.92        37.14 o
   3   3  13        619.30        613.41         8.00 o
  -3   4  13        408.10        397.03         7.35 o
  -2   4  13       1112.70       1128.95         9.98 o
  -1   4  13       1737.63       1682.25        23.60 o
   0   4  13       3330.96       3229.30        51.47 o
   1   4  13       1735.50       1701.34        12.53 o
   2   4  13       1112.73       1072.82        28.97 o
   3   4  13        407.89        400.66         7.46 o
   4   4  13       1073.42       1028.44        12.90 o
  -4   5  13         47.22         35.17         5.64 o
  -3   5  13         45.81         45.73         4.73 o
  -2   5  13        443.57        408.60         9.09 o
  -1   5  13         30.02         22.29         3.63 o
   0   5  13         52.30         54.64         3.68 o
   1   5  13         30.43         21.83         3.25 o
   2   5  13        443.12        430.74         7.85 o
   3   5  13         46.04         41.80         6.86 o
   4   5  13         47.03         42.65         6.08 o
   5   5  13        487.28        460.72        13.61 o
  -5   6  13        161.47        188.20         8.65 o
  -4   6  13        122.06        112.23         6.98 o
  -3   6  13        303.92        315.98         8.89 o
  -2   6  13        119.64        122.19         6.00 o
  -1   6  13        270.37        284.24         7.80 o
   0   6  13        326.06        308.73         7.33 o
   1   6  13        270.26        291.57         7.50 o
   2   6  13        119.72        128.06         7.55 o
   3   6  13        303.82        306.19        10.83 o
   4   6  13        122.32        120.33         7.67 o
   5   6  13        161.76        174.59        11.79 o
   6   6  13          9.21          1.18         6.78 o
  -5   7  13          4.97          9.56         6.54 o
  -4   7  13        181.44        169.94         7.78 o
  -3   7  13         22.26         18.95         6.64 o
  -2   7  13         47.52         46.51         5.87 o
  -1   7  13         49.61         46.63         5.80 o
   0   7  13          1.31         10.25         5.86 o
   1   7  13         49.39         54.70         6.80 o
   2   7  13         47.52         53.05         7.24 o
   3   7  13         22.21         20.67         8.61 o
   4   7  13        181.42        184.07        13.31 o
   5   7  13          4.98         13.07         7.58 o
  -3   8  13         28.96         35.06         8.50 o
  -2   8  13          0.83         -4.71         8.10 o
  -1   8  13         33.84         48.02         7.84 o
   0   8  13         11.95         12.68         7.20 o
   1   8  13         33.86         50.84         9.00 o
   2   8  13          0.84          3.32         8.35 o
   3   8  13         28.88         28.45         9.29 o
   0   1  14       1154.31       1301.77         6.22 o
   1   1  14         79.32         69.16         6.14 o
  -1   2  14       1926.68       2161.04        11.29 o
   0   2  14       2129.39       2231.93        12.41 o
   1   2  14       1923.96       2110.86        17.45 o
   2   2  14       3190.80       3422.77        49.87 o
  -2   3  14        869.07        947.73        14.27 o
  -1   3  14        258.15        240.71         6.00 o
   0   3  14       2487.17       2609.33        24.45 o
   1   3  14        257.63        221.41         4.13 o
   2   3  14        869.80        907.58        17.29 o
   3   3  14       3034.34       2859.75        46.97 o
  -3   4  14        220.11        195.68         6.01 o
  -2   4  14          6.88          8.65         3.90 o
  -1   4  14        646.17        624.86         7.46 o
   0   4  14        164.48        157.87         4.94 o
   1   4  14        646.71        600.85         8.66 o
   2   4  14          6.86         11.82         3.45 o
   3   4  14        220.07        200.99         6.10 o
   4   4  14        922.98        911.52        11.48 o
  -4   5  14         20.16         21.11         5.73 o
  -3   5  14        146.37        126.31         5.54 o
  -2   5  14         88.57         92.92         5.62 o
  -1   5  14        965.70        922.90        14.85 o
   0   5  14       1423.37       1385.86        24.44 o
   1   5  14        965.42        944.59        12.27 o
   2   5  14         88.75         90.50         5.36 o
   3   5  14        146.36        151.63         8.14 o
   4   5  14         20.35         27.17         6.59 o
   5   5  14        896.14        868.31        28.42 o
  -5   6  14         60.60         64.74         7.57 o
  -4   6  14         86.95         61.50         6.53 o
  -3   6  14         46.43         49.70         5.74 o
  -2   6  14         32.83         35.98         4.57 o
  -1   6  14         83.11         78.24         5.27 o
   0   6  14          9.27         12.75         4.95 o
   1   6  14         83.41         74.47         6.65 o
   2   6  14         32.54         33.77         6.45 o
   3   6  14         46.44         50.21         8.18 o
   4   6  14         87.18         75.37         7.55 o
   5   6  14         60.50         61.10         8.55 o
   6   6  14          5.91          8.36         6.90 o
  -4   7  14         24.57         29.93         6.31 o
  -3   7  14        100.26         99.44         7.76 o
  -2   7  14        250.06        248.44         9.12 o
  -1   7  14         14.96         14.17         5.93 o
   0   7  14         75.37         80.85         7.33 o
   1   7  14         14.98         14.24         7.12 o
   2   7  14        250.22        229.55        12.36 o
   3   7  14        100.07        114.18        10.12 o
   4   7  14         24.50         30.50         7.86 o
  -3   8  14         26.24         25.67         8.25 o
  -2   8  14         23.48         27.14         8.33 o
  -1   8  14         18.75         27.25         8.28 o
   0   8  14         16.55         20.37         7.21 o
   1   8  14         18.77         31.62         8.47 o
   2   8  14         23.48         30.01         8.62 o
   3   8  14         26.33         18.31         9.04 o
   0   1  15        215.49        245.54         3.34 o
   1   1  15       3374.10       3337.09        24.12 o
  -1   2  15       1822.21       2021.58        14.95 o
   0   2  15        114.42        121.05         2.97 o
   1   2  15       1823.41       1976.92        18.06 o
   2   2  15       1053.29        963.41        20.17 o
  -2   3  15       3090.70       3297.08        35.44 o
  -1   3  15       1461.20       1563.78        12.04 o
   0   3  15         15.62         11.49         2.14 o
   1   3  15       1458.73       1429.38        32.00 o
   2   3  15       3091.32       3176.11        45.23 o
   3   3  15        400.68        355.96         8.96 o
  -3   4  15         91.74         87.47         5.07 o
  -2   4  15        717.33        747.07         9.92 o
  -1   4  15       1894.16       1809.23        18.49 o
   0   4  15       4002.74       3840.75        42.47 o
   1   4  15       1891.52       1803.58        13.96 o
   2   4  15        716.78        692.98         9.77 o
   3   4  15         91.46         86.74         6.11 o
   4   4  15          0.65         21.40         5.70 o
  -4   5  15        604.22        587.60        10.10 o
  -3   5  15        209.11        176.03         7.28 o
  -2   5  15        564.26        521.93        11.80 o
  -1   5  15        110.60        120.42         5.22 o
   0   5  15       2477.89       2621.30        19.40 o
   1   5  15        110.23        127.78         4.76 o
   2   5  15        564.58        527.99         8.48 o
   3   5  15        209.62        188.78         8.79 o
   4   5  15        603.60        616.34        11.32 o
   5   5  15          5.70         16.87         6.31 o
  -5   6  15        160.03        182.55         8.54 o
  -4   6  15         16.89         19.68         6.14 o
  -3   6  15        196.58        179.21         7.78 o
  -2   6  15        355.32        316.67         8.43 o
  -1   6  15         92.72         85.59         5.16 o
   0   6  15          3.32         13.10         5.52 o
   1   6  15         92.75         89.06         6.78 o
   2   6  15        354.92        328.08         9.85 o
   3   6  15        195.94        179.14         9.73 o
   4   6  15         16.95         26.61         6.79 o
   5   6  15        159.97        173.32         9.24 o
   6   6  15         82.10        104.85         8.16 o
  -4   7  15        107.58        118.77         8.38 o
  -3   7  15          2.94          5.45         6.81 o
  -2   7  15         34.29         27.55         5.69 o
  -1   7  15        288.43        294.77        11.12 o
   0   7  15          0.68          4.90         6.53 o
   1   7  15        288.26        302.46        10.66 o
   2   7  15         34.07         25.30         9.13 o
   3   7  15          2.92          1.97         7.78 o
   4   7  15        107.59        121.03         8.81 o
  -2   8  15          6.96         11.19         8.84 o
  -1   8  15         10.64         20.82         8.29 o
   0   8  15          3.04         -3.76         7.15 o
   1   8  15         10.69         10.59         8.38 o
   2   8  15          6.96          4.31         8.38 o
   0   0  16        942.49        961.46        26.91 o
   0   1  16       4507.35       4845.71        23.31 o
   1   1  16        531.11        540.22         8.40 o
  -1   2  16       4186.19       4339.42        22.53 o
   0   2  16        882.38        866.47         5.97 o
   1   2  16       4186.30       4332.82        36.97 o
   2   2  16         67.27         82.76         3.37 o
  -2   3  16        235.89        257.04         5.71 o
  -1   3  16        526.67        557.35         6.85 o
   0   3  16       2340.29       2387.42        21.22 o
   1   3  16        527.71        514.67        11.78 o
   2   3  16        235.39        214.98        13.28 o
   3   3  16       1209.36       1211.15        20.83 o
  -3   4  16         77.66         79.00         5.14 o
  -2   4  16       1652.52       1646.68        11.45 o
  -1   4  16        258.66        220.39         5.13 o
   0   4  16        687.67        632.09        16.50 o
   1   4  16        258.06        223.17         4.83 o
   2   4  16       1653.57       1621.61        21.44 o
   3   4  16         77.77         77.22         6.28 o
   4   4  16          1.22          5.65         4.87 o
  -4   5  16         73.90         77.60         6.67 o
  -3   5  16        340.16        323.96         9.91 o
  -2   5  16          1.51          7.42         4.08 o
  -1   5  16        473.89        437.57         9.77 o
   0   5  16        500.75        504.51        12.02 o
   1   5  16        474.83        448.65         7.03 o
   2   5  16          1.52          6.70         4.77 o
   3   5  16        340.26        338.72        11.47 o
   4   5  16         73.72         78.28         7.43 o
   5   5  16         45.97         49.70         6.64 o
  -5   6  16        432.96        430.99        10.68 o
  -4   6  16        554.85        516.61        17.73 o
  -3   6  16         58.39         62.20         5.62 o
  -2   6  16         85.30         95.76         5.54 o
  -1   6  16        145.15        137.87         5.70 o
   0   6  16       1123.63       1173.96        14.44 o
   1   6  16        145.09        144.16         7.73 o
   2   6  16         85.28         93.29         7.15 o
   3   6  16         58.27         69.27         8.42 o
   4   6  16        554.56        567.79        12.01 o
   5   6  16        432.93        432.60        11.57 o
  -4   7  16        110.26        103.56         7.61 o
  -3   7  16         81.77         84.20         6.98 o
  -2   7  16        102.77         95.22         6.53 o
  -1   7  16        157.98        159.98        10.91 o
   0   7  16        128.11        120.11         7.87 o
   1   7  16        157.74        165.28         9.25 o
   2   7  16        102.96        105.65        10.59 o
   3   7  16         81.65         89.58        11.86 o
   4   7  16        110.09        106.35         8.49 o
  -2   8  16         38.72         50.03         9.27 o
  -1   8  16         61.41         71.86         9.07 o
   0   8  16         99.23        114.24         8.61 o
   1   8  16         61.49         74.95         9.23 o
   2   8  16         38.76         43.82         8.96 o
   0   1  17       9340.61      10314.81        77.00 o
   1   1  17       5962.71       6344.48        25.38 o
  -1   2  17        342.76        319.36         5.43 o
   0   2  17          2.41          5.23         2.22 o
   1   2  17        342.80        314.19         5.50 o
   2   2  17        809.86        724.33        19.39 o
  -2   3  17        940.69        926.82        17.36 o
  -1   3  17        351.31        339.14         5.54 o
   0   3  17        832.11        810.99         8.84 o
   1   3  17        351.58        310.74        10.00 o
   2   3  17        938.05        910.01        13.04 o
   3   3  17        502.38        515.99        10.30 o
  -3   4  17        883.55        849.63        13.31 o
  -2   4  17        297.42        277.40         5.92 o
  -1   4  17       1350.56       1335.68        11.06 o
   0   4  17        721.25        696.12        16.56 o
   1   4  17       1348.80       1360.76        18.09 o
   2   4  17        297.17        272.70        12.89 o
   3   4  17        883.65        843.53        17.41 o
   4   4  17        216.54        203.54         7.03 o
  -4   5  17        102.90        104.96         9.12 o
  -3   5  17         20.85         16.87         4.79 o
  -2   5  17        479.29        459.96        12.54 o
  -1   5  17        933.11        928.77         8.89 o
   0   5  17          6.56         13.24         4.17 o
   1   5  17        933.03        928.12        22.25 o
   2   5  17        480.55        462.61        13.42 o
   3   5  17         20.75         12.67         6.78 o
   4   5  17        102.68         87.48         7.85 o
   5   5  17        203.83        196.12         8.07 o
  -5   6  17         67.76         78.41         7.34 o
  -4   6  17          6.47         13.14         5.97 o
  -3   6  17         67.63         78.52         5.62 o
  -2   6  17         22.65         24.22         5.01 o
  -1   6  17         44.84         42.92         5.00 o
   0   6  17       1535.70       1629.56        22.85 o
   1   6  17         45.23         50.48         6.34 o
   2   6  17         22.70         25.15         7.90 o
   3   6  17         67.57         76.58         8.68 o
   4   6  17          6.38         16.82         8.22 o
   5   6  17         67.69         80.90         8.23 o
  -4   7  17         60.57         68.22         7.50 o
  -3   7  17        207.53        216.80        11.37 o
  -2   7  17          8.21         13.39         6.11 o
  -1   7  17          6.64          5.74         6.06 o
   0   7  17          8.36         13.32         6.71 o
   1   7  17          6.67          4.54         7.19 o
   2   7  17          8.16         11.93         9.40 o
   3   7  17        207.24        217.56        11.38 o
   4   7  17         60.66         73.88         8.46 o
  -2   8  17        106.78        105.97        10.17 o
  -1   8  17         50.36         50.45         8.84 o
   0   8  17        172.02        213.41         9.83 o
   1   8  17         50.23         60.59        10.66 o
   2   8  17        106.75        130.30        11.81 o
   0   1  18        424.89        355.69        15.07 o
   1   1  18         69.33         89.22         8.49 o
  -1   2  18       1940.19       2039.45        11.66 o
   0   2  18         76.73         79.21         2.90 o
   1   2  18       1943.03       1985.71        15.17 o
   2   2  18        312.76        270.25        10.17 o
  -2   3  18       1471.11       1509.77        22.84 o
  -1   3  18       1376.05       1317.41         9.53 o
   0   3  18        323.71        332.81         7.24 o
   1   3  18       1379.22       1283.78        14.55 o
   2   3  18       1471.57       1497.61        16.48 o
   3   3  18        173.62        160.60         6.10 o
  -3   4  18        400.54        371.23        10.00 o
  -2   4  18         37.69         30.75         4.17 o
  -1   4  18       2038.11       2056.61        11.90 o
   0   4  18        977.82        979.91        21.99 o
   1   4  18       2038.31       2029.83        26.88 o
   2   4  18         37.71         32.98         4.13 o
   3   4  18        400.69        379.62        10.40 o
   4   4  18        144.70        159.01         6.77 o
  -4   5  18        203.46        179.12        10.81 o
  -3   5  18        137.79        138.17         5.95 o
  -2   5  18         23.71         20.53         4.36 o
  -1   5  18        629.04        571.50        13.64 o
   0   5  18        107.44        115.56         5.81 o
   1   5  18        628.64        600.50         9.62 o
   2   5  18         23.79         25.55         5.52 o
   3   5  18        138.22        131.26         8.44 o
   4   5  18        203.45        177.38         8.69 o
   5   5  18        276.46        276.37        10.94 o
  -5   6  18         11.19         10.45         6.65 o
  -4   6  18         71.91         73.93         6.64 o
  -3   6  18        143.03        157.00         7.13 o
  -2   6  18        147.56        142.97         5.68 o
  -1   6  18        888.92        889.67        22.28 o
   0   6  18        113.55        108.78         6.78 o
   1   6  18        887.68        905.56        21.84 o
   2   6  18        147.52        149.89         9.15 o
   3   6  18        142.60        139.17        12.72 o
   4   6  18         71.94         60.26         8.99 o
   5   6  18         11.16         21.35         7.43 o
  -4   7  18          2.57          2.15         6.81 o
  -3   7  18         69.46         64.43         6.74 o
  -2   7  18        247.25        262.89        10.39 o
  -1   7  18        219.64        245.46         8.64 o
   0   7  18        358.19        374.53        10.36 o
   1   7  18        219.70        251.29        10.40 o
   2   7  18        247.09        273.47        13.14 o
   3   7  18         69.67         77.85         9.36 o
   4   7  18          2.55          6.25         7.69 o
  -2   8  18         39.07         39.34         9.17 o
  -1   8  18         13.75         22.61         8.94 o
   0   8  18         78.26         95.24         8.60 o
   1   8  18         13.73          3.84        10.12 o
   2   8  18         39.11         36.57        10.96 o
   0   1  19       4795.30       5166.45        25.94 o
   1   1  19        717.99        723.62         5.61 o
  -1   2  19        935.59        956.21        10.02 o
   0   2  19        422.23        395.80         7.93 o
   1   2  19        932.63        915.27        14.89 o
   2   2  19       1224.69       1094.61        31.39 o
  -2   3  19       1633.83       1589.18        24.70 o
  -1   3  19         50.16         47.80         3.80 o
   0   3  19        334.87        300.16         8.00 o
   1   3  19         50.08         44.58         3.00 o
   2   3  19       1634.02       1603.93        20.74 o
   3   3  19          8.04          5.85         4.69 o
  -3   4  19         10.20         14.09         5.04 o
  -2   4  19        732.97        735.94         9.62 o
  -1   4  19        610.89        598.00         7.14 o
   0   4  19       1728.50       1674.34        13.01 o
   1   4  19        609.24        604.50         8.00 o
   2   4  19        732.61        709.83        14.81 o
   3   4  19         10.26         12.48         5.79 o
   4   4  19         71.81         55.81         5.77 o
  -4   5  19         55.98         60.17         6.62 o
  -3   5  19        340.28        306.90         9.34 o
  -2   5  19        250.27        220.72         5.99 o
  -1   5  19         86.65         84.10         4.85 o
   0   5  19       2726.08       3011.31        31.71 o
   1   5  19         86.52         85.54         5.61 o
   2   5  19        249.92        240.99         9.30 o
   3   5  19        339.68        309.70        10.53 o
   4   5  19         56.09         54.32         7.36 o
   5   5  19        248.60        249.52        10.91 o
  -5   6  19          6.46          6.30         6.51 o
  -4   6  19         52.03         63.14         6.64 o
  -3   6  19         62.93         58.90         6.13 o
  -2   6  19        107.16        106.10         5.52 o
  -1   6  19         86.49         81.44         5.85 o
   0   6  19         24.26         17.84         5.76 o
   1   6  19         86.53         90.93         7.06 o
   2   6  19        107.43         90.42         8.67 o
   3   6  19         63.16         50.55         7.89 o
   4   6  19         52.13         58.18         9.27 o
   5   6  19          6.46          4.92         7.24 o
  -4   7  19          8.19          8.25         6.57 o
  -3   7  19        165.40        174.32         7.83 o
  -2   7  19         23.50         37.74         6.78 o
  -1   7  19        102.42        113.08         7.31 o
   0   7  19          4.84          7.18         6.69 o
   1   7  19        102.54        131.09        14.49 o
   2   7  19         23.54         34.65         9.89 o
   3   7  19        165.47        185.26        11.01 o
   4   7  19          8.21         10.30         8.15 o
  -1   8  19        115.90        138.87        13.20 o
   0   8  19          5.47         10.74         8.55 o
   1   8  19        115.80        134.15        12.04 o
   0   0  20       1609.32       1530.04        32.61 o
   0   1  20       3368.98       3220.67        26.80 o
   1   1  20        313.03        259.58         4.80 o
  -1   2  20       3465.42       3414.81        20.94 o
   0   2  20          0.04          0.09         2.40 o
   1   2  20       3462.70       3415.34        18.81 o
   2   2  20        317.39        246.36         7.83 o
  -2   3  20        230.52        216.68         8.37 o
  -1   3  20        355.83        349.11         5.83 o
   0   3  20        269.92        196.45         8.62 o
   1   3  20        357.20        328.62        10.32 o
   2   3  20        229.75        228.62         5.42 o
   3   3  20        496.23        497.77         8.55 o
  -3   4  20        779.06        806.26        11.63 o
  -2   4  20        859.48        870.84        11.13 o
  -1   4  20        262.15        251.00         5.40 o
   0   4  20         75.20         82.70         3.95 o
   1   4  20        261.12        244.86         5.43 o
   2   4  20        858.86        818.54        11.13 o
   3   4  20        778.65        764.76        16.91 o
   4   4  20         77.31         85.11         6.23 o
  -4   5  20        212.17        207.40         8.31 o
  -3   5  20        100.46         87.60         5.82 o
  -2   5  20        125.99        125.67         5.38 o
  -1   5  20        697.81        663.86         8.99 o
   0   5  20          0.47         12.14         4.47 o
   1   5  20        698.30        700.03        11.08 o
   2   5  20        126.57        114.01         7.82 o
   3   5  20        100.36         84.78         8.19 o
   4   5  20        211.77        206.55        10.03 o
   5   5  20         19.03         30.84         6.92 o
  -5   6  20         13.96         18.77         6.88 o
  -4   6  20        390.73        409.87        15.91 o
  -3   6  20          0.52          5.86         5.53 o
  -2   6  20         45.73         51.25         5.45 o
  -1   6  20         56.49         46.23         5.34 o
   0   6  20         43.45         34.33         6.66 o
   1   6  20         56.71         55.99         6.65 o
   2   6  20         45.82         46.29         7.99 o
   3   6  20          0.51          3.34         7.44 o
   4   6  20        390.53        418.40        12.96 o
   5   6  20         14.02         12.98         7.33 o
  -4   7  20         38.35         47.48         7.34 o
  -3   7  20         34.13         30.58         6.97 o
  -2   7  20        171.98        185.22         8.42 o
  -1   7  20          0.07         -3.66         6.19 o
   0   7  20         96.92         95.94         7.84 o
   1   7  20          0.07         -0.56         8.94 o
   2   7  20        171.93        188.83        12.56 o
   3   7  20         34.25         38.43         9.03 o
   4   7  20         38.42         46.03         8.74 o
  -1   8  20         16.81         26.48         8.91 o
   0   8  20         74.50         96.94         9.79 o
   1   8  20         16.77         23.17        10.21 o
   0   1  21       1013.08       1084.00        33.67 o
   1   1  21        108.03         81.03         3.01 o
  -1   2  21        577.10        615.74         6.61 o
   0   2  21         15.36         23.32         2.77 o
   1   2  21        577.78        604.07        11.20 o
   2   2  21          0.89          3.86         2.77 o
  -2   3  21        431.46        382.77         6.76 o
  -1   3  21        237.67        208.72         5.03 o
   0   3  21         72.25         62.84         2.84 o
   1   3  21        237.62        200.56         5.25 o
   2   3  21        431.71        401.17         7.25 o
   3   3  21       1968.42       2056.02        19.94 o
  -3   4  21        264.44        269.19         7.47 o
  -2   4  21        363.29        360.86         7.31 o
  -1   4  21         95.60         91.34         4.26 o
   0   4  21         79.56         86.36         4.36 o
   1   4  21         96.15         88.62         4.03 o
   2   4  21        361.96        366.34         9.83 o
   3   4  21        263.26        251.32        11.39 o
   4   4  21        249.19        232.65         7.84 o
  -4   5  21         43.38         31.80         5.58 o
  -3   5  21        113.27         99.00         6.12 o
  -2   5  21        797.31        791.68        10.73 o
  -1   5  21        490.09        473.11         8.29 o
   0   5  21        915.85        947.71        10.17 o
   1   5  21        489.83        478.07        14.07 o
   2   5  21        796.44        789.11        21.11 o
   3   5  21        113.56        100.32         8.10 o
   4   5  21         43.45         28.54         7.42 o
   5   5  21        153.39        148.74         8.38 o
  -5   6  21         82.70         92.17         7.55 o
  -4   6  21         69.04         74.72         7.72 o
  -3   6  21        207.63        200.25         8.10 o
  -2   6  21        232.89        238.34         8.05 o
  -1   6  21        213.09        192.70         6.96 o
   0   6  21        177.23        187.63         7.67 o
   1   6  21        212.91        197.45         8.32 o
   2   6  21        233.23        257.98        10.74 o
   3   6  21        207.68        225.39        10.59 o
   4   6  21         69.03         73.50        12.83 o
   5   6  21         82.74        111.50         8.67 o
  -3   7  21         21.23         23.51         6.71 o
  -2   7  21         91.57         73.10         7.08 o
  -1   7  21         99.67        105.75         6.73 o
   0   7  21         31.41         31.41         7.30 o
   1   7  21         99.55         99.74        10.37 o
   2   7  21         91.64         91.24        11.19 o
   3   7  21         21.06         24.51         9.11 o
   0   8  21        357.28        490.17        14.19 o
   0   1  22       9190.92       9900.58        52.30 o
   1   1  22        303.95        263.11         4.72 o
  -1   2  22        562.10        551.36         6.48 o
   0   2  22       1061.82       1099.88         7.90 o
   1   2  22        562.07        553.34         9.01 o
   2   2  22        181.11        154.40         4.12 o
  -2   3  22        939.77        908.89         9.48 o
  -1   3  22       2483.98       2471.85        28.94 o
   0   3  22        275.96        213.60         4.86 o
   1   3  22       2485.71       2398.47        33.75 o
   2   3  22        939.59        887.79        14.36 o
   3   3  22       1086.01       1092.10        22.30 o
  -3   4  22        242.66        257.26         9.06 o
  -2   4  22        432.62        418.66         7.39 o
  -1   4  22        680.41        614.55         7.37 o
   0   4  22         10.01          5.69         3.61 o
   1   4  22        680.55        648.11        10.68 o
   2   4  22        432.88        417.42         8.57 o
   3   4  22        243.49        248.61         8.45 o
   4   4  22        793.43        872.74        12.03 o
  -4   5  22         35.72         29.76         5.60 o
  -3   5  22        175.53        152.39         6.56 o
  -2   5  22        185.11        181.43         7.92 o
  -1   5  22       1023.99       1005.48        11.13 o
   0   5  22         20.68         31.64         4.86 o
   1   5  22       1024.73       1043.39        12.05 o
   2   5  22        185.44        183.79         8.95 o
   3   5  22        175.16        169.93         9.09 o
   4   5  22         35.79         31.16         7.52 o
   5   5  22          0.58         -1.04         6.98 o
  -5   6  22         96.59        117.69         8.79 o
  -4   6  22         30.82         31.05         6.96 o
  -3   6  22        182.12        161.61         7.81 o
  -2   6  22        174.34        165.70         8.36 o
  -1   6  22        230.92        222.43         7.04 o
   0   6  22         19.76         13.68         6.32 o
   1   6  22        231.59        248.22        15.50 o
   2   6  22        174.21        162.17         9.56 o
   3   6  22        182.36        169.67        10.16 o
   4   6  22         30.70         16.75         8.26 o
   5   6  22         96.66        114.97         8.78 o
  -3   7  22         57.13         69.44         7.78 o
  -2   7  22         35.27         34.08         6.09 o
  -1   7  22        106.52        112.23         7.55 o
   0   7  22        151.36        163.61        10.57 o
   1   7  22        106.46        100.59        10.43 o
   2   7  22         35.42         40.97         9.56 o
   3   7  22         57.05         64.49         9.57 o
   0   1  23         20.14        125.64        16.82 o
   1   1  23        782.42        808.61         6.56 o
  -1   2  23        683.95        710.14         7.25 o
   0   2  23        135.97        119.71         4.45 o
   1   2  23        683.03        719.37        14.95 o
   2   2  23        123.69        108.19         5.70 o
  -2   3  23        188.84        190.34         6.16 o
  -1   3  23        477.16        473.36         6.74 o
   0   3  23        746.95        720.91        16.22 o
   1   3  23        476.83        435.94         9.19 o
   2   3  23        188.20        176.64         6.71 o
   3   3  23         42.35         53.12         5.30 o
  -3   4  23        136.07        134.79         6.45 o
  -2   4  23        154.26        132.70         5.49 o
  -1   4  23        219.51        222.30         6.70 o
   0   4  23          9.79         10.92         3.75 o
   1   4  23        219.60        212.73         6.13 o
   2   4  23        153.39        128.74         6.17 o
   3   4  23        136.22        133.24         8.09 o
   4   4  23        454.25        433.92        12.94 o
  -4   5  23        149.86        156.34         7.02 o
  -3   5  23         14.37          5.44         4.96 o
  -2   5  23        262.94        265.58         8.95 o
  -1   5  23        185.26        189.51         7.06 o
   0   5  23       1967.69       2120.24        14.72 o
   1   5  23        184.87        201.95         8.03 o
   2   5  23        262.65        265.44        10.14 o
   3   5  23         14.36         11.61         7.21 o
   4   5  23        149.71        156.04         9.31 o
   5   5  23        153.62        151.35         8.59 o
  -5   6  23         18.14         24.95         7.81 o
  -4   6  23         67.05         69.24        11.56 o
  -3   6  23         66.36         67.13         6.68 o
  -2   6  23        119.56        121.72         6.54 o
  -1   6  23         88.02         79.04         5.79 o
   0   6  23         11.99         11.53         6.38 o
   1   6  23         88.21         86.74         9.71 o
   2   6  23        119.51        111.93         8.88 o
   3   6  23         65.87         65.30         8.97 o
   4   6  23         67.05         65.72         8.49 o
   5   6  23         18.21         21.82         8.25 o
  -3   7  23        127.49        135.41        10.33 o
  -2   7  23         11.34          9.36         6.08 o
  -1   7  23         14.65         12.22         6.52 o
   0   7  23        143.93        147.02         8.62 o
   1   7  23         14.67         17.83         9.44 o
   2   7  23         11.48         18.32         9.34 o
   3   7  23        127.48        124.45        10.64 o
   0   0  24      23739.03      27096.06       258.99 o
   0   1  24        259.62        240.03         7.11 o
   1   1  24       1488.68       1466.63        24.98 o
  -1   2  24        643.89        602.32         6.87 o
   0   2  24        121.45        116.92         4.35 o
   1   2  24        645.26        616.48         7.14 o
   2   2  24       2130.71       2133.27        14.54 o
  -2   3  24       1467.17       1473.25        16.94 o
  -1   3  24        182.45        161.77         4.91 o
   0   3  24        448.49        416.02         6.72 o
   1   3  24        182.64        161.44         5.94 o
   2   3  24       1467.79       1422.34        14.23 o
   3   3  24        483.99        456.60         8.64 o
  -3   4  24        256.78        232.47         7.81 o
  -2   4  24        739.80        721.92        11.45 o
  -1   4  24        738.01        737.47        10.63 o
   0   4  24        143.60        152.04         5.02 o
   1   4  24        738.06        733.79        12.83 o
   2   4  24        739.27        720.26        11.71 o
   3   4  24        257.06        249.15         9.31 o
   4   4  24        194.37        207.68         9.69 o
  -4   5  24        214.20        216.50         7.69 o
  -3   5  24         74.90         73.73         6.65 o
  -2   5  24        487.80        484.51         9.03 o
  -1   5  24        445.40        449.12         8.45 o
   0   5  24         23.86         32.16         4.78 o
   1   5  24        445.71        457.93         9.37 o
   2   5  24        487.25        495.46        12.27 o
   3   5  24         74.82         79.73         8.16 o
   4   5  24        214.34        217.70        13.20 o
   5   5  24         52.66         48.42         7.08 o
  -4   6  24         39.88         35.93         7.80 o
  -3   6  24        101.59         94.83         7.20 o
  -2   6  24        298.29        272.86         8.08 o
  -1   6  24        257.89        247.92         8.37 o
   0   6  24         48.33         48.79         6.76 o
   1   6  24        257.99        237.69        11.61 o
   2   6  24        298.24        278.01        13.30 o
   3   6  24        101.53         97.42         9.45 o
   4   6  24         39.86         46.00         8.76 o
  -3   7  24         44.93         36.14         6.96 o
  -2   7  24         33.04         54.70         6.63 o
  -1   7  24         52.69         59.67         7.46 o
   0   7  24         64.19         88.15         8.03 o
   1   7  24         52.55         55.92        10.62 o
   2   7  24         33.06         42.50         9.76 o
   3   7  24         44.86         43.45         9.20 o
   0   1  25        160.24        175.63         6.05 o
   1   1  25        814.42        813.73        15.09 o
  -1   2  25        155.74        158.58         4.59 o
   0   2  25        226.26        198.80         5.07 o
   1   2  25        155.44        149.27         4.19 o
   2   2  25          3.18         15.55         4.41 o
  -2   3  25        167.92        177.87         6.14 o
  -1   3  25        247.11        246.86         9.05 o
   0   3  25        116.24        121.21         4.82 o
   1   3  25        247.58        255.83         8.33 o
   2   3  25        167.90        183.08         7.02 o
   3   3  25          1.49          3.96         4.90 o
  -3   4  25        511.69        503.23         9.43 o
  -2   4  25       2237.04       2356.16        34.40 o
  -1   4  25         70.76         61.18         5.08 o
   0   4  25        478.77        464.78         7.40 o
   1   4  25         70.98         72.71         4.78 o
   2   4  25       2237.74       2332.76        21.40 o
   3   4  25        511.38        518.25        11.84 o
   4   4  25         40.28         30.53         5.91 o
  -4   5  25         61.70         62.21         6.04 o
  -3   5  25        114.58         97.50         6.89 o
  -2   5  25        341.95        292.91         7.68 o
  -1   5  25        361.44        335.79         7.77 o
   0   5  25         11.83         16.59         5.33 o
   1   5  25        360.86        355.73        12.52 o
   2   5  25        342.27        309.24        10.61 o
   3   5  25        114.38         92.37         8.12 o
   4   5  25         61.72         62.93         8.24 o
   5   5  25          7.46          3.21         6.75 o
  -4   6  25         56.77         75.92         8.50 o
  -3   6  25         27.81         27.74         6.57 o
  -2   6  25        265.03        276.17        11.40 o
  -1   6  25        189.38        183.75         6.85 o
   0   6  25          1.90          1.29         6.19 o
   1   6  25        190.28        194.77        10.92 o
   2   6  25        264.32        292.16        11.27 o
   3   6  25         27.88         36.21         8.31 o
   4   6  25         56.87         63.70         8.86 o
  -3   7  25         24.59         31.51         7.07 o
  -2   7  25         24.85         20.79         6.42 o
  -1   7  25         16.75         14.98         6.75 o
   0   7  25          3.68         10.86         7.96 o
   1   7  25         16.81         18.25         9.29 o
   2   7  25         24.71         11.50         9.52 o
   3   7  25         24.69         19.10         8.68 o
   0   1  26       2810.08       2786.52        16.74 o
   1   1  26       1380.40       1361.18        16.24 o
  -1   2  26         27.72         27.99         3.54 o
   0   2  26         13.67         11.77         3.66 o
   1   2  26         27.79         28.03         3.13 o
   2   2  26       1195.99       1103.81        14.00 o
  -2   3  26        666.85        669.34         9.54 o
  -1   3  26       1755.03       1745.26        23.44 o
   0   3  26        800.99        705.64         8.42 o
   1   3  26       1752.35       1744.52        26.51 o
   2   3  26        667.44        650.19        14.23 o
   3   3  26        475.07        510.44         9.19 o
  -3   4  26        478.71        479.44         9.40 o
  -2   4  26        118.80        112.48         5.67 o
  -1   4  26        106.53        105.21         6.02 o
   0   4  26          6.78          5.76         3.94 o
   1   4  26        106.71        106.88         5.15 o
   2   4  26        118.59        108.93         7.61 o
   3   4  26        478.99        470.10        11.62 o
   4   4  26        166.31        173.39         7.53 o
  -4   5  26         14.16         14.87         6.35 o
  -3   5  26        176.53        166.35         7.99 o
  -2   5  26         62.11         63.40         5.95 o
  -1   5  26        631.89        647.23        21.19 o
   0   5  26        616.08        623.57        10.12 o
   1   5  26        631.70        656.82        11.50 o
   2   5  26         61.72         48.59         7.67 o
   3   5  26        176.48        156.35         9.14 o
   4   5  26         14.19          2.99         7.53 o
   5   5  26          0.02          1.30         6.75 o
  -4   6  26         17.73         19.20         7.48 o
  -3   6  26         80.63         82.21         7.34 o
  -2   6  26        263.02        287.23        13.17 o
  -1   6  26          8.47          8.85         5.64 o
   0   6  26          1.61          2.87         6.13 o
   1   6  26          8.40         -0.29         8.15 o
   2   6  26        262.69        279.00        15.16 o
   3   6  26         80.69         65.06         8.72 o
   4   6  26         17.77         19.32         8.38 o
  -2   7  26          0.29          7.25         7.03 o
  -1   7  26         79.38        100.48        11.91 o
   0   7  26         22.99         24.93         8.19 o
   1   7  26         79.24         79.93        10.69 o
   2   7  26          0.30          5.68         9.89 o
   0   1  27        214.51        249.03         5.10 o
   1   1  27       1650.27       1603.18        17.51 o
  -1   2  27       1004.50        987.16         9.07 o
   0   2  27         91.46         98.89         4.58 o
   1   2  27       1005.65        964.40         8.58 o
   2   2  27         38.32         38.81         4.86 o
  -2   3  27         48.79         34.35         4.80 o
  -1   3  27        700.99        725.61         8.56 o
   0   3  27         77.07         66.75         4.51 o
   1   3  27        700.48        745.36        14.03 o
   2   3  27         48.73         50.15         5.55 o
   3   3  27        232.17        235.15         7.29 o
  -3   4  27        117.51         99.55         7.88 o
  -2   4  27        104.33         83.46         6.27 o
  -1   4  27        249.23        243.36         6.84 o
   0   4  27         85.09         70.08         4.60 o
   1   4  27        248.80        232.20         6.92 o
   2   4  27        104.34         90.96         7.49 o
   3   4  27        117.92        103.27         8.15 o
   4   4  27        104.00        108.63         7.18 o
  -4   5  27         52.20         67.40         7.19 o
  -3   5  27        133.66        129.99         7.43 o
  -2   5  27        275.70        250.38         7.59 o
  -1   5  27        464.12        469.14        10.41 o
   0   5  27         76.56         67.89         6.02 o
   1   5  27        464.80        484.19        17.75 o
   2   5  27        276.86        249.36        10.03 o
   3   5  27        133.40        133.36        11.62 o
   4   5  27         52.19         60.15         8.39 o
   5   5  27          9.69          6.07         6.84 o
  -4   6  27         40.29         50.40         8.26 o
  -3   6  27        154.21        141.01         8.19 o
  -2   6  27         30.56         24.22         5.85 o
  -1   6  27        204.07        194.57         9.84 o
   0   6  27         28.06         20.12         6.47 o
   1   6  27        204.36        212.58        11.58 o
   2   6  27         30.77         30.02         8.11 o
   3   6  27        154.59        145.63         9.88 o
   4   6  27         40.33         40.38         8.36 o
  -2   7  27        129.08        150.02        10.92 o
  -1   7  27         78.47        100.93         8.81 o
   0   7  27         59.44         60.67         8.83 o
   1   7  27         78.67         93.22        10.80 o
   2   7  27        129.01        163.37        25.13 o
   0   0  28      24591.89      27343.48       492.00 o
   0   1  28        660.97        633.23         7.69 o
   1   1  28        646.41        646.74        11.53 o
  -1   2  28        460.10        446.05         6.66 o
   0   2  28        186.13        189.38         5.45 o
   1   2  28        458.78        442.15         8.35 o
   2   2  28       1584.62       1620.56        16.55 o
  -2   3  28        164.31        143.82         6.09 o
  -1   3  28       1061.79       1035.27        11.69 o
   0   3  28         67.41         67.65         4.58 o
   1   3  28       1061.76       1070.19        11.21 o
   2   3  28        164.21        148.18         7.43 o
   3   3  28         10.90          9.93         5.25 o
  -3   4  28        820.24        798.71        11.54 o
  -2   4  28        215.76        202.13         7.43 o
  -1   4  28        142.57        134.55         5.97 o
   0   4  28         92.49         70.59         5.26 o
   1   4  28        142.78        131.61         6.14 o
   2   4  28        215.83        193.66         9.00 o
   3   4  28        820.69        842.88        14.68 o
   4   4  28         46.65         40.28         6.02 o
  -4   5  28        270.40        293.59        14.79 o
  -3   5  28         54.46         63.19         6.80 o
  -2   5  28         17.93         18.30         5.69 o
  -1   5  28         26.15         17.72         5.13 o
   0   5  28          1.18          4.74         5.64 o
   1   5  28         26.14         22.93         7.71 o
   2   5  28         17.84          5.94         7.18 o
   3   5  28         54.48         56.37         7.89 o
   4   5  28        270.35        263.74        11.14 o
   5   5  28          0.01          2.04         8.37 o
  -4   6  28         44.50         48.61         8.43 o
  -3   6  28         23.30         24.56         6.63 o
  -2   6  28        108.73        120.45         6.88 o
  -1   6  28        140.05        157.58         8.71 o
   0   6  28          0.65         -0.24         8.54 o
   1   6  28        140.05        154.00        11.28 o
   2   6  28        108.63        111.49         9.36 o
   3   6  28         23.27         23.65         8.17 o
   4   6  28         44.33         37.84         8.45 o
  -2   7  28        177.82        205.93        10.27 o
  -1   7  28          6.92          7.83         8.26 o
   0   7  28          4.77          7.37         8.39 o
   1   7  28          6.88         23.59         9.88 o
   2   7  28        178.16        209.13        12.75 o
   0   1  29        569.72        547.03         6.80 o
   1   1  29        448.35        410.33         9.68 o
  -1   2  29        169.80        149.42         5.55 o
   0   2  29       2297.11       2153.20        19.26 o
   1   2  29        169.83        152.38         6.95 o
   2   2  29        662.06        646.67        11.07 o
  -2   3  29        632.07        609.08        10.75 o
  -1   3  29        234.05        223.05         6.93 o
   0   3  29        363.00        355.82         6.91 o
   1   3  29        233.46        210.69         6.70 o
   2   3  29        632.08        615.09        11.62 o
   3   3  29         39.83         20.06         5.20 o
  -3   4  29         38.03         33.74         6.82 o
  -2   4  29       1000.93        962.61        19.54 o
  -1   4  29         51.02         49.76         5.20 o
   0   4  29          3.20          6.45         4.76 o
   1   4  29         51.08         53.74         5.42 o
   2   4  29       1003.90       1048.34        15.76 o
   3   4  29         38.13         41.80         7.22 o
   4   4  29        117.90        119.87         7.72 o
  -4   5  29          0.16          4.62         6.80 o
  -3   5  29          4.60          4.86         6.34 o
  -2   5  29         36.90         41.28         5.85 o
  -1   5  29         99.79         98.06         6.98 o
   0   5  29        845.88        849.67        15.67 o
   1   5  29        100.35        110.12         8.71 o
   2   5  29         37.17         33.46         7.22 o
   3   5  29          4.64          5.71         7.43 o
   4   5  29          0.16          3.93         7.44 o
   5   5  29         40.44         30.97         8.90 o
  -3   6  29         35.67         39.96         6.89 o
  -2   6  29         52.24         52.89         7.07 o
  -1   6  29        171.63        189.29         9.12 o
   0   6  29        182.19        197.69        11.59 o
   1   6  29        171.45        198.42        11.81 o
   2   6  29         52.21         37.93         8.47 o
   3   6  29         35.60         35.78         8.35 o
  -1   7  29         30.46         31.38         8.86 o
   0   7  29         12.90         17.63         9.77 o
   1   7  29         30.38         44.02        10.09 o
   0   1  30         13.86         70.41         6.38 o
   1   1  30        196.60        220.89         9.07 o
  -1   2  30         51.91         47.58         4.36 o
   0   2  30         63.78         79.16         6.72 o
   1   2  30         51.26         54.56         5.40 o
   2   2  30         30.88         23.44         5.14 o
  -2   3  30         47.68         53.87         5.30 o
  -1   3  30        181.95        163.71         8.96 o
   0   3  30       1506.97       1465.29        12.29 o
   1   3  30        181.85        150.95         6.20 o
   2   3  30         47.40         48.86         6.40 o
   3   3  30        277.81        282.53         8.06 o
  -3   4  30        382.87        364.86        10.21 o
  -2   4  30         40.02         49.50         6.59 o
  -1   4  30        186.67        186.50         6.97 o
   0   4  30        278.29        284.01         7.60 o
   1   4  30        187.14        176.70         6.71 o
   2   4  30         40.15         45.14         7.17 o
   3   4  30        382.59        364.85        11.03 o
   4   4  30         98.97         90.65         8.51 o
  -4   5  30        116.30        105.32         7.67 o
  -3   5  30         68.53         71.07         7.22 o
  -2   5  30        120.64        131.33         6.89 o
  -1   5  30        301.21        289.51        12.59 o
   0   5  30        298.77        318.52        12.97 o
   1   5  30        301.55        294.05        15.28 o
   2   5  30        120.34        119.37         8.72 o
   3   5  30         68.64         68.23         8.45 o
   4   5  30        116.29        109.40         9.26 o
  -3   6  30        168.05        176.28         8.53 o
  -2   6  30         68.39         77.32         7.30 o
  -1   6  30        167.88        196.18        10.41 o
   0   6  30          0.07          9.71         9.26 o
   1   6  30        167.72        191.49        13.69 o
   2   6  30         68.36         67.60         9.03 o
   3   6  30        168.14        204.88        11.13 o
   0   7  30         18.53         19.53        10.11 o
   0   1  31       2264.12       2341.65        19.08 o
   1   1  31       2605.16       2587.06        22.79 o
  -1   2  31        787.10        745.12         9.06 o
   0   2  31       1532.45       1447.57        20.72 o
   1   2  31        787.22        716.78        18.26 o
   2   2  31         15.00          7.95         5.13 o
  -2   3  31        393.43        404.69         8.37 o
  -1   3  31        489.95        457.95         8.71 o
   0   3  31        231.32        261.31         7.66 o
   1   3  31        489.76        423.91         8.35 o
   2   3  31        393.67        406.44        15.61 o
   3   3  31        544.73        550.75        10.09 o
  -3   4  31        160.01        160.94         8.21 o
  -2   4  31         82.54         73.23         6.87 o
  -1   4  31        199.12        209.60         8.88 o
   0   4  31        193.65        187.12         6.74 o
   1   4  31        199.10        214.88         8.41 o
   2   4  31         82.31         75.24         7.65 o
   3   4  31        159.82        155.13         8.66 o
   4   4  31          3.59         10.45         7.50 o
  -4   5  31         52.18         62.28         7.34 o
  -3   5  31        359.98        398.76        13.90 o
  -2   5  31        169.80        180.12         7.81 o
  -1   5  31        324.46        342.67         9.17 o
   0   5  31         22.84         29.69         6.51 o
   1   5  31        324.21        321.71        11.19 o
   2   5  31        169.42        174.26         9.48 o
   3   5  31        359.71        402.75        12.51 o
   4   5  31         52.13         45.12         8.36 o
  -3   6  31         70.18         62.94         7.40 o
  -2   6  31         23.41         34.25         6.95 o
  -1   6  31         22.24         23.45         7.33 o
   0   6  31        265.21        293.27        13.21 o
   1   6  31         22.35         18.72         9.32 o
   2   6  31         23.40         37.63         8.79 o
   3   6  31         70.19         66.56         8.93 o
   0   0  32        136.23        125.52         9.45 o
   0   1  32        346.94        400.87         7.51 o
   1   1  32         52.32         94.37         6.79 o
  -1   2  32        144.57        134.52         7.15 o
   0   2  32         13.94         21.73         4.40 o
   1   2  32        144.00        139.90         6.78 o
   2   2  32         32.21         43.72         5.57 o
  -2   3  32        492.19        484.32        11.28 o
  -1   3  32         41.92         36.29         5.38 o
   0   3  32        395.48        395.09         8.70 o
   1   3  32         41.85         36.64         5.28 o
   2   3  32        491.29        481.81        11.30 o
   3   3  32        178.83        183.24         7.93 o
  -3   4  32          9.89         10.91         6.51 o
  -2   4  32        111.41        113.31         7.54 o
  -1   4  32        633.88        673.34        12.22 o
   0   4  32         72.28         71.72         6.45 o
   1   4  32        633.05        659.56        13.90 o
   2   4  32        111.33        108.03         8.16 o
   3   4  32          9.87          3.28         6.73 o
   4   4  32        155.87        130.32         9.22 o
  -4   5  32         73.41         98.42         8.30 o
  -3   5  32        146.91        153.42         8.15 o
  -2   5  32         24.58         38.83         6.82 o
  -1   5  32         16.57         13.28         6.29 o
   0   5  32        106.73        116.58         8.89 o
   1   5  32         16.55         17.89         7.46 o
   2   5  32         24.50         32.29         8.01 o
   3   5  32        146.93        145.64         9.74 o
   4   5  32         73.28        104.38         9.79 o
  -3   6  32          0.06          7.40         7.46 o
  -2   6  32         79.66         85.17         7.55 o
  -1   6  32         81.52         77.87         9.03 o
   0   6  32        124.96        149.53        16.57 o
   1   6  32         81.50         81.07        10.41 o
   2   6  32         79.63         73.67         9.08 o
   3   6  32          0.05         -5.87         8.28 o
   0   1  33        204.21        225.10        10.03 o
   1   1  33       1251.80       1209.50        12.92 o
  -1   2  33         42.78         46.74         4.56 o
   0   2  33         55.87         39.65         4.50 o
   1   2  33         42.83         46.19         6.15 o
   2   2  33       1772.82       1829.33        20.17 o
  -2   3  33        510.73        523.66        10.72 o
  -1   3  33        276.39        275.41         7.92 o
   0   3  33        228.27        214.89         7.30 o
   1   3  33        276.62        284.85         8.47 o
   2   3  33        511.26        495.22        11.39 o
   3   3  33         14.52         12.33         6.00 o
  -3   4  33         94.73        103.92         7.78 o
  -2   4  33        239.37        225.31         8.72 o
  -1   4  33         11.46         23.53         7.01 o
   0   4  33        640.72        672.32        11.29 o
   1   4  33         11.48         18.49         5.59 o
   2   4  33        239.44        227.81         9.62 o
   3   4  33         94.95         90.27         8.01 o
   4   4  33         55.19         43.29         7.78 o
  -4   5  33         69.39         81.08         7.67 o
  -3   5  33        116.78        107.64         7.66 o
  -2   5  33        184.30        185.04         8.99 o
  -1   5  33         85.35         90.47         7.94 o
   0   5  33        701.50        706.71        16.17 o
   1   5  33         85.20         87.54         8.58 o
   2   5  33        184.24        190.37         9.93 o
   3   5  33        116.68        109.75        10.63 o
   4   5  33         69.46         93.90        10.98 o
  -2   6  33          4.50         10.75         6.83 o
  -1   6  33         79.12         93.50        11.16 o
   0   6  33         38.30         56.67        10.33 o
   1   6  33         79.14         98.67        10.88 o
   2   6  33          4.57          2.42         8.33 o
   0   1  34       1027.05       1128.09        18.35 o
   1   1  34         84.56        128.60         9.23 o
  -1   2  34        349.84        342.94         7.04 o
   0   2  34          9.17         12.77         4.82 o
   1   2  34        350.63        332.38         9.38 o
   2   2  34         65.52         77.55         6.31 o
  -2   3  34          9.94         13.79         6.24 o
  -1   3  34         42.33         36.74         5.63 o
   0   3  34          5.11          8.49         5.19 o
   1   3  34         42.29         33.40         6.01 o
   2   3  34          9.95         18.91         6.54 o
   3   3  34        123.03        103.77         7.16 o
  -3   4  34        303.00        310.09        11.22 o
  -2   4  34         52.99         45.22         6.88 o
  -1   4  34        474.25        491.05        12.60 o
   0   4  34        125.34        117.73         7.21 o
   1   4  34        474.60        481.19         9.76 o
   2   4  34         52.95         42.63         7.35 o
   3   4  34        303.25        309.09        10.80 o
   4   4  34          0.01          0.33         7.93 o
  -3   5  34         17.93         22.87         6.79 o
  -2   5  34         88.82         85.92         8.03 o
  -1   5  34        149.93        184.99        11.63 o
   0   5  34         32.32         37.61         8.00 o
   1   5  34        149.79        158.40        11.45 o
   2   5  34         89.12         84.37         8.82 o
   3   5  34         17.93         13.62         7.97 o
  -2   6  34          0.63          0.03         6.71 o
  -1   6  34         90.73        107.43         9.44 o
   0   6  34         29.76         35.65        10.30 o
   1   6  34         90.58        119.09        16.82 o
   2   6  34          0.63          5.69         8.43 o
   0   1  35       1021.38       1047.35        11.41 o
   1   1  35       1403.77       1466.38        19.09 o
  -1   2  35        569.29        555.66        14.65 o
   0   2  35        313.06        285.85         7.65 o
   1   2  35        569.00        559.51        11.52 o
   2   2  35        275.48        245.32        13.88 o
  -2   3  35        363.97        354.09         9.76 o
  -1   3  35        226.80        222.61         9.57 o
   0   3  35        164.31        156.20         6.97 o
   1   3  35        228.02        226.41         8.30 o
   2   3  35        363.61        367.21        10.52 o
   3   3  35        123.89        124.81         8.53 o
  -3   4  35         33.11         38.01         7.25 o
  -2   4  35        215.72        204.11         8.62 o
  -1   4  35        274.87        267.21         9.67 o
   0   4  35        263.22        295.33         8.95 o
   1   4  35        275.17        271.45         8.76 o
   2   4  35        215.96        210.05        10.47 o
   3   4  35         33.19         39.77         7.68 o
   4   4  35          0.60         -2.42         8.34 o
  -3   5  35        292.73        310.18        10.00 o
  -2   5  35         30.86         35.41         7.33 o
  -1   5  35        143.36        139.02         8.60 o
   0   5  35          1.52         17.63         7.93 o
   1   5  35        143.48        136.94         9.32 o
   2   5  35         30.94         24.79         7.94 o
   3   5  35        292.73        312.24        11.91 o
  -1   6  35         48.25         51.08         8.81 o
   0   6  35        145.26        140.09        11.68 o
   1   6  35         48.27         68.04        14.02 o
   0   0  36         70.17         59.90        10.90 o
   0   1  36        150.11        166.49         6.96 o
   1   1  36        753.29        788.61        15.19 o
  -1   2  36         87.33         92.92         6.28 o
   0   2  36        382.07        400.10         8.65 o
   1   2  36         87.31         91.78         7.17 o
   2   2  36        429.28        440.25        10.04 o
  -2   3  36        144.17        148.95         9.59 o
  -1   3  36        221.02        218.36         9.74 o
   0   3  36        105.37        122.04         6.95 o
   1   3  36        221.06        216.12        11.93 o
   2   3  36        143.61        143.61         8.36 o
   3   3  36         78.76         90.00         8.00 o
  -3   4  36        115.08        124.53         8.42 o
  -2   4  36        107.54        106.67         8.63 o
  -1   4  36         74.78         93.90         7.95 o
   0   4  36        391.74        377.04         9.87 o
   1   4  36         74.91         80.64         6.58 o
   2   4  36        107.41        120.00         8.82 o
   3   4  36        114.83        104.34        10.12 o
   4   4  36          0.74         -8.72         8.72 o
  -3   5  36         18.39         16.15         7.77 o
  -2   5  36        121.99        119.77         8.58 o
  -1   5  36          9.84          6.94         6.83 o
   0   5  36         18.15         15.98         7.59 o
   1   5  36          9.87          4.29         7.90 o
   2   5  36        121.86        125.14        10.23 o
   3   5  36         18.34         35.41         8.56 o
   0   6  36         91.35        114.89        11.56 o
   0   1  37          0.05         10.61         6.18 o
   1   1  37        539.95        575.20        14.55 o
  -1   2  37         17.32         13.09         5.01 o
   0   2  37        188.89        182.06         7.57 o
   1   2  37         17.38         15.58         6.17 o
   2   2  37        841.69        900.50        26.64 o
  -2   3  37        433.38        406.61        10.69 o
  -1   3  37        231.65        227.15         9.99 o
   0   3  37        569.20        550.64        19.21 o
   1   3  37        232.25        195.97         9.13 o
   2   3  37        433.29        398.91        10.89 o
   3   3  37          2.68         13.33         7.18 o
  -3   4  37         69.12         62.71         7.52 o
  -2   4  37         52.95         58.57         9.43 o
  -1   4  37        239.52        231.55         9.42 o
   0   4  37        835.82        919.37        19.99 o
   1   4  37        239.78        231.79         8.88 o
   2   4  37         52.80         54.78         8.03 o
   3   4  37         68.96         59.13         9.77 o
   4   4  37         21.18         17.65         9.38 o
  -2   5  37        203.23        216.45        10.01 o
  -1   5  37         38.08         51.63         7.70 o
   0   5  37         36.53         45.47         8.63 o
   1   5  37         38.11         61.78        10.53 o
   2   5  37        202.86        207.20        10.48 o
   0   1  38          4.82         16.18         7.29 o
   1   1  38        184.92        181.73        12.19 o
  -1   2  38         16.62          8.30         6.23 o
   0   2  38        773.61        840.01        13.68 o
   1   2  38         16.65         14.96         6.01 o
   2   2  38        397.55        360.15        12.34 o
  -2   3  38         93.51         91.45         7.98 o
  -1   3  38         78.47         99.59         8.68 o
   0   3  38         59.14         59.13         6.35 o
   1   3  38         78.44         95.79         8.13 o
   2   3  38         93.30         98.59         8.03 o
   3   3  38        537.31        570.86        13.58 o
  -3   4  38         43.30         38.34         8.02 o
  -2   4  38          7.49          5.35         7.57 o
  -1   4  38         77.33         89.66        10.08 o
   0   4  38          0.12         10.15         6.45 o
   1   4  38         77.27         76.78         8.59 o
   2   4  38          7.47          7.78         6.80 o
   3   4  38         43.22         43.25         9.07 o
  -2   5  38         81.34         93.80         8.53 o
  -1   5  38        214.04        233.46        12.47 o
   0   5  38         19.05         12.30         9.57 o
   1   5  38        214.30        216.78        16.77 o
   2   5  38         81.56         92.26         9.14 o
   0   1  39        494.52        481.52        27.78 o
   1   1  39        256.63        255.74        13.16 o
  -1   2  39        140.79        135.97         9.19 o
   0   2  39        196.52        199.10        14.14 o
   1   2  39        140.26        124.39         7.56 o
   2   2  39          1.58          9.98         7.00 o
  -2   3  39         71.12         75.49         9.19 o
  -1   3  39        400.81        404.26        12.08 o
   0   3  39         64.46         60.12         6.56 o
   1   3  39        400.81        421.34        18.79 o
   2   3  39         70.89         70.03         7.85 o
   3   3  39          4.25         15.57         7.64 o
  -3   4  39         18.32         19.03         9.14 o
  -2   4  39         31.62         34.61         8.29 o
  -1   4  39        273.06        260.89        11.03 o
   0   4  39         79.72         76.41         6.93 o
   1   4  39        273.60        254.49        14.16 o
   2   4  39         31.62         21.04         7.44 o
   3   4  39         18.32         22.61         9.25 o
  -1   5  39         13.00         20.16         7.33 o
   0   5  39        198.14        218.53        12.76 o
   1   5  39         12.89         23.27         8.30 o
   0   1  40         60.33         80.83         7.46 o
   1   1  40         38.32         48.07         8.16 o
  -1   2  40        215.31        209.07        12.31 o
   0   2  40        132.69        121.90         8.61 o
   1   2  40        216.03        173.99         8.21 o
   2   2  40         43.15         59.73         7.71 o
  -2   3  40         32.09         28.77         8.81 o
  -1   3  40        285.42        283.14        10.69 o
   0   3  40        419.20        442.34         9.99 o
   1   3  40        285.49        288.39        10.86 o
   2   3  40         32.15         25.65         8.66 o
   3   3  40         91.33         94.83         9.76 o
  -3   4  40         63.80         49.67        10.41 o
  -2   4  40        235.91        260.46        11.47 o
  -1   4  40          0.78         12.96         7.90 o
   0   4  40        207.78        230.23        10.33 o
   1   4  40          0.77          3.02         7.63 o
   2   4  40        236.15        266.54        11.03 o
   3   4  40         63.75         57.89         9.96 o
  -1   5  40         42.59         40.45         7.97 o
   0   5  40         83.13         86.00        11.04 o
   1   5  40         42.74         49.30         8.88 o
   0   1  41        290.37        265.45        13.61 o
   1   1  41        292.56        270.54        14.63 o
  -1   2  41         21.33         20.01         8.10 o
   0   2  41         56.20         53.60         7.96 o
   1   2  41         21.45         29.72         7.92 o
   2   2  41        461.53        477.16        28.60 o
  -2   3  41         85.83         77.62         9.76 o
  -1   3  41         61.58         59.67         8.38 o
   0   3  41         31.71         32.19         6.24 o
   1   3  41         61.27         61.46         8.01 o
   2   3  41         85.64         84.13         9.79 o
   3   3  41         67.77         72.78         9.88 o
  -2   4  41        139.63        136.99        11.39 o
  -1   4  41        191.10        191.59        10.32 o
   0   4  41        124.28        153.56        11.43 o
   1   4  41        190.81        188.21        10.32 o
   2   4  41        139.63        156.43        15.35 o
   0   1  42        117.04        104.20         8.59 o
   1   1  42         24.96         33.15         9.54 o
  -1   2  42         52.48         43.59         8.05 o
   0   2  42        545.50        577.56        16.73 o
   1   2  42         52.39         54.33         8.23 o
   2   2  42         21.61         30.14         9.91 o
  -2   3  42        218.08        245.75        12.43 o
  -1   3  42        157.22        162.89        12.12 o
   0   3  42         31.03         26.97         6.67 o
   1   3  42        157.57        157.54         9.16 o
   2   3  42        218.49        224.29        12.02 o
   3   3  42          0.06         -8.40        10.16 o
  -2   4  42          7.77         16.90         8.58 o
  -1   4  42        233.51        262.63        11.22 o
   0   4  42          0.60         12.14         7.13 o
   1   4  42        233.49        248.54        13.76 o
   2   4  42          7.75         14.87         9.28 o
   0   1  43          1.23         23.53        13.20 o
   1   1  43        170.40        160.69        14.26 o
  -1   2  43         35.14         52.67         9.69 o
   0   2  43          1.03          4.26         7.18 o
   1   2  43         35.17         48.05         8.15 o
   2   2  43         33.39         47.85        10.47 o
  -2   3  43        406.12        453.77        16.91 o
  -1   3  43         85.57        101.35        10.08 o
   0   3  43          7.75          6.10         6.41 o
   1   3  43         85.50         94.07         8.32 o
   2   3  43        406.24        429.37        17.91 o
  -1   4  43         62.31         65.19         9.19 o
   0   4  43        161.72        158.49         8.86 o
   1   4  43         62.03         70.35         8.81 o
   0   1  44        267.26        243.93        24.60 o
   1   1  44         41.71         44.52        11.40 o
  -1   2  44        491.89        486.82        24.11 o
   0   2  44         95.64         90.40         8.38 o
   1   2  44        491.77        525.99        20.35 o
   2   2  44        173.29        176.76        12.86 o
  -2   3  44         15.51         25.08         9.12 o
  -1   3  44         68.30         79.94         9.24 o
   0   3  44        259.32        246.25        16.71 o
   1   3  44         68.27         79.08         8.35 o
   2   3  44         15.51         25.49        11.64 o
   0   1  45        246.57        267.20        23.89 o
   1   1  45          2.24          7.81        10.10 o
  -1   2  45         15.48         43.77        13.98 o
   0   2  45          0.70         14.03         7.25 o
   1   2  45         15.45         18.28        16.67 o
   2   2  45          4.93          6.19         9.70 o
  -1   3  45         18.92         36.50         9.22 o
   0   3  45          5.91         11.80         8.04 o
   1   3  45         18.94         30.60         8.84 o
   1   1  46        128.63        126.13        21.64 o
  -1   2  46         45.80         37.36         9.36 o
   0   2  46        115.15        103.27        12.85 o
   1   2  46         45.86         36.01        10.78 o
   2   2  46         48.59         43.70        10.38 o
   1   1  47         48.29         60.41        20.38 o
  -1   2  47         82.38         95.30        11.09 o
   0   2  47          2.17         21.61        20.06 o
   1   2  47         82.04         88.59        12.71 o
   1   1  48        140.17        159.41        23.38 o
                                                
