# Supplementary material for: Crystal structures of eight- and ten-membered cyclic bis­anisyl­phosphono­thioyl disulfanes and comparison with their P-ferrocenyl analogues
Source: Acta Crystallogr E Crystallogr Commun. 2018 Jan 26;74(Pt 2):212–6. doi: 10.1107/S2056989018001068 (PMC5956339; doi:10.1107/S2056989018001068)
Supplement: Supplementary file 3 [file e-74-00212-2sup3.hkl]

#
# h,k,l, Fc-squared, Fo-squared, sigma(Fo-squared), status flag
#
data_2
_shelx_title ' witold1 in P2(1)/c'
_shelx_refln_list_code          4
_shelx_F_calc_maximum      276.80
_exptl_crystal_F_000      1024.00
_reflns_d_resolution_high  0.8255

loop_
 _space_group_symop_operation_xyz
 'x, y, z'
 '-x, y+1/2, -z+1/2'
 '-x, -y, -z'
 'x, -y-1/2, z-1/2'

_cell_length_a     9.4262
_cell_length_b    13.3761
_cell_length_c    17.7998
_cell_angle_alpha  90.000
_cell_angle_beta   90.068
_cell_angle_gamma  90.000

_shelx_F_squared_multiplier     1.000

loop_
 _refln_index_h
 _refln_index_k
 _refln_index_l
 _refln_F_squared_calc
 _refln_F_squared_meas
 _refln_F_squared_sigma
 _refln_observed_status
   1   0   0      11563.01       2698.18        14.17 o
   2   0   0      76618.89     103505.18      1357.90 o
   3   0   0      21503.23      24344.46       189.57 o
   4   0   0       7738.67       8605.21       218.84 o
   5   0   0       5554.01       5202.61       215.21 o
   6   0   0       5353.73       5180.87        50.88 o
   7   0   0        867.24        866.01        18.66 o
   8   0   0       1235.00       1466.98        33.08 o
   9   0   0       1017.77       1361.41       123.75 o
  10   0   0        503.05        534.54        32.01 o
  11   0   0         26.89         52.77        29.27 o
   1   1   0       2099.75       3033.42        12.81 o
   2   1   0       3358.06       3948.97        30.46 o
   3   1   0      15040.94      18225.71       125.32 o
   4   1   0         20.32         27.85        10.47 o
   5   1   0       6341.73       6419.83       138.70 o
   6   1   0       4744.70       4388.29       117.15 o
   7   1   0        408.42        364.98        15.48 o
   8   1   0        211.34        227.90        21.20 o
   9   1   0       2478.10       2602.98        91.07 o
  10   1   0          0.42         20.19        20.78 o
  11   1   0        107.77        115.12        21.32 o
   0   2   0       2707.45       3900.87       162.35 o
   1   2   0        212.94        287.46        10.32 o
   2   2   0       3307.12       3916.03        45.85 o
   3   2   0         42.40         70.53        19.34 o
   4   2   0          3.27         -5.07        10.55 o
   5   2   0       2202.35       1997.27        23.62 o
   6   2   0       9895.89       9404.21       167.11 o
   7   2   0       6973.79       6718.58       158.13 o
   8   2   0       1032.11        968.43        18.38 o
   9   2   0         11.23        -13.93        23.08 o
  10   2   0        659.42        808.61        24.90 o
  11   2   0          4.60         30.91        21.10 o
   1   3   0      11203.76      16991.96       555.91 o
   2   3   0      10522.67      14291.27       761.73 o
   3   3   0       2064.87       2542.79       190.63 o
   4   3   0         88.10         76.76        28.70 o
   5   3   0        362.03        374.50        32.12 o
   6   3   0       2995.02       2845.47       129.98 o
   7   3   0        400.04        446.37        47.96 o
   8   3   0         17.67         30.16        24.48 o
   9   3   0       1208.72       1314.70        28.72 o
  10   3   0        159.94        220.11        25.37 o
  11   3   0        132.70        214.86        26.10 o
   0   4   0      19664.61      28563.61       136.27 o
   1   4   0         17.90         23.33        14.29 o
   2   4   0        869.27       1057.58        38.79 o
   3   4   0       4594.18       5257.66       659.78 o
   4   4   0       4352.05       5013.69       354.65 o
   5   4   0          7.57        -16.83        16.99 o
   6   4   0        439.21        438.81        31.70 o
   7   4   0        189.46        219.91        43.02 o
   8   4   0         23.25        206.01        26.68 o
   9   4   0        345.67        526.32        26.55 o
  10   4   0        174.97        198.76        27.82 o
  11   4   0        352.60        406.35        27.07 o
   1   5   0       3171.74       4220.97        46.00 o
   2   5   0        150.27        142.51        11.51 o
   3   5   0        273.80        235.32        20.54 o
   4   5   0       4433.64       5186.77        81.86 o
   5   5   0       7570.30       7234.55       283.22 o
   6   5   0       1239.70       1113.93        63.55 o
   7   5   0        663.37        540.98        21.20 o
   8   5   0        510.24        520.44        22.49 o
   9   5   0        117.29        157.46        23.79 o
  10   5   0         11.25        165.76        25.34 o
   0   6   0       1858.91       2381.35       110.28 o
   1   6   0       1809.08       2088.60        52.20 o
   2   6   0        191.89        206.62        23.05 o
   3   6   0       2022.88       2519.39       109.22 o
   4   6   0       2278.96       2320.79        34.91 o
   5   6   0       1555.68       1532.93        98.61 o
   6   6   0        638.63        540.58        20.72 o
   7   6   0         97.47         99.16        23.36 o
   8   6   0         29.99         27.53        19.55 o
   9   6   0        533.53        593.78        38.89 o
  10   6   0        919.12       1224.85        46.25 o
   1   7   0       1852.27       2128.26        48.22 o
   2   7   0       4320.87       4643.40       197.22 o
   3   7   0         58.62         92.57        19.71 o
   4   7   0       1066.95       1179.82        24.60 o
   5   7   0       1018.06        997.69       112.71 o
   6   7   0         56.50         58.16        18.98 o
   7   7   0         48.69         48.45        18.94 o
   8   7   0          4.07          2.07        39.22 o
   9   7   0        215.67        190.08        41.82 o
  10   7   0         10.51        101.79        48.05 o
   0   8   0        335.55        366.27        69.77 o
   1   8   0        168.50        191.38        13.02 o
   2   8   0        488.92        600.10        37.18 o
   3   8   0       1873.64       2040.06        92.03 o
   4   8   0       4650.68       5089.54       159.84 o
   5   8   0         34.67         49.08        13.77 o
   6   8   0         33.52         23.73        18.29 o
   7   8   0          5.60        -18.03        25.65 o
   8   8   0        774.40        720.96        54.50 o
   9   8   0         98.67        103.79        43.50 o
   1   9   0       1485.13       1586.53        90.89 o
   2   9   0       4619.54       5164.41       130.11 o
   3   9   0         84.32         62.77        22.32 o
   4   9   0       1416.10       1442.91       103.56 o
   5   9   0       4442.48       5050.98       132.99 o
   6   9   0          5.46        -13.98        18.53 o
   7   9   0          0.01        -29.00        39.16 o
   8   9   0         36.05         33.78        27.76 o
   9   9   0          0.83         13.99        42.46 o
   0  10   0        289.64        243.82        96.42 o
   1  10   0        362.87        346.61        31.69 o
   2  10   0        624.57        599.87        34.49 o
   3  10   0       1056.32        964.81        46.70 o
   4  10   0        477.83        457.67        33.88 o
   5  10   0          0.22         23.56        25.20 o
   6  10   0         39.19         27.71        19.71 o
   7  10   0        596.30        562.96        30.32 o
   8  10   0         10.76          1.88        27.05 o
   1  11   0         38.52         51.38        27.13 o
   2  11   0        376.09        353.24        33.90 o
   3  11   0        515.62        458.54        19.34 o
   4  11   0       1089.79       1107.82        57.20 o
   5  11   0       2755.06       3153.55       170.02 o
   6  11   0         19.95         14.72        19.97 o
   7  11   0          2.95        -40.39        41.82 o
   8  11   0        135.40        136.95        28.87 o
   0  12   0       1190.71       1244.71        49.50 o
   1  12   0        747.13        842.77        96.89 o
   2  12   0         72.59         47.89        29.02 o
   3  12   0        311.13        308.26        30.64 o
   4  12   0       1264.34       1272.26        59.43 o
   5  12   0         15.41          4.49        20.54 o
   6  12   0        213.42        255.40        83.24 o
   7  12   0         86.23        110.04        40.47 o
   1  13   0        756.12        839.73        62.66 o
   2  13   0        944.37       1236.91        82.93 o
   3  13   0        416.26        440.56        43.65 o
   4  13   0          0.72        -28.84        28.84 o
   5  13   0        182.06        229.11        30.84 o
   6  13   0         29.59        106.72        43.73 o
   0  14   0       1188.95       1336.69        56.48 o
   1  14   0        408.17        514.95        35.57 o
   2  14   0          2.55        -21.13        32.18 o
   3  14   0          9.23         -1.44        31.40 o
   4  14   0        388.95        453.90        90.55 o
   5  14   0         31.29         45.11        31.79 o
   1  15   0         57.01         41.87        35.07 o
   2  15   0        158.03        143.58        34.53 o
   3  15   0        568.72        586.42        62.60 o
   4  15   0        109.50         94.04        81.35 o
   0  16   0       3584.26       4354.79        77.54 o
   1  16   0        198.55        207.68        37.00 o
 -11   1   1         97.25        118.00        20.35 o
 -10   1   1        159.96        230.21        20.90 o
  -9   1   1         32.37        452.34        29.75 o
  -8   1   1        715.14        648.77        16.82 o
  -7   1   1       1384.52       1280.38        21.33 o
  -6   1   1       2279.71       2137.20        23.65 o
  -5   1   1       4119.64       3830.12       103.37 o
  -4   1   1       1962.77       1766.81        26.17 o
  -3   1   1       6573.57       7360.74        92.47 o
  -2   1   1       7183.61       6816.57        79.88 o
  -1   1   1       5864.96       6150.03        72.90 o
   0   1   1        598.34         10.73         7.14 o
   1   1   1       1800.46         -1.49        11.13 o
   2   1   1       2181.81       3172.06       270.46 o
   3   1   1       5445.35       6152.03        30.05 o
   4   1   1       1531.51       1442.86        31.95 o
   5   1   1       2159.55       2196.64       128.43 o
   6   1   1       1492.95       1196.27        90.77 o
   7   1   1        429.99        357.41        24.11 o
   8   1   1        523.85        455.47        35.73 o
   9   1   1         33.52         76.51        22.67 o
  10   1   1        143.14        140.15        21.89 o
  11   1   1         59.55         70.62        22.06 o
 -11   2   1        131.38        161.54        20.90 o
 -10   2   1         13.76        190.87        25.30 o
  -9   2   1         39.74         -3.37        19.78 o
  -8   2   1         62.61        147.13        21.63 o
  -7   2   1        239.40        737.40        49.77 o
  -6   2   1        188.40        541.27        68.00 o
  -5   2   1       1892.98       1702.81        21.42 o
  -4   2   1         62.64         81.17        13.44 o
  -3   2   1       2181.72       2236.39        63.42 o
  -2   2   1       8764.22       8957.50        70.15 o
  -1   2   1       1522.42       3540.01        52.14 o
   0   2   1      14646.75      24015.96       345.53 o
   1   2   1       4956.29       5674.25       253.00 o
   2   2   1       2957.68       4612.28       220.44 o
   3   2   1       1826.26       2065.85        82.66 o
   4   2   1        160.37        183.71         9.95 o
   5   2   1       1129.93       1046.23        59.39 o
   6   2   1        105.00         91.68        21.80 o
   7   2   1         76.30        166.55        24.83 o
   8   2   1         59.64        239.49        36.13 o
   9   2   1         84.24        219.36        22.21 o
  10   2   1          4.29         22.34        21.34 o
  11   2   1         45.23         55.42        22.15 o
 -11   3   1        190.15        203.53        24.67 o
 -10   3   1        169.68        254.01        25.71 o
  -9   3   1         13.25        273.22        36.84 o
  -8   3   1        997.55        894.45        22.99 o
  -7   3   1       2443.28       2268.24        46.35 o
  -6   3   1        525.02        394.83        28.43 o
  -5   3   1        125.81        128.27        16.25 o
  -4   3   1        346.59        404.74        21.50 o
  -3   3   1       1853.03       2316.51        39.31 o
  -2   3   1       2572.96       3989.44       273.41 o
  -1   3   1       8194.50       9924.69       279.49 o
   0   3   1      11399.46      18720.38       306.96 o
   1   3   1       3833.56       7088.51       114.41 o
   2   3   1       6462.85       6983.24        44.48 o
   3   3   1       5026.19       5056.69        41.72 o
   4   3   1        841.70        814.84        27.02 o
   5   3   1         70.93         69.62        11.36 o
   6   3   1       1662.58       1533.13        86.82 o
   7   3   1        982.58       1003.60        76.30 o
   8   3   1        667.92        743.06        29.93 o
   9   3   1          4.44          9.02        24.95 o
  10   3   1        381.52        539.63        27.27 o
  11   3   1        155.84        160.78        26.13 o
 -11   4   1         14.93        119.05        25.55 o
 -10   4   1        115.07        161.73        24.19 o
  -9   4   1       1534.44       1661.36        64.52 o
  -8   4   1       1280.12       1290.24        78.46 o
  -7   4   1         50.04         43.67        29.53 o
  -6   4   1       2611.63       2538.77        51.35 o
  -5   4   1       1578.15       1388.62        23.86 o
  -4   4   1        831.18        970.66        48.99 o
  -3   4   1       2332.21       2861.60       170.24 o
  -2   4   1        335.90        513.30        36.90 o
  -1   4   1       5636.91       6588.63       140.13 o
   0   4   1        373.12        360.12        32.11 o
   1   4   1       2453.28       4639.92       154.59 o
   2   4   1        996.82       1137.82        17.53 o
   3   4   1       4484.69       4799.99       133.99 o
   4   4   1       1341.46       1168.33        23.43 o
   5   4   1       1068.03       1108.82        23.35 o
   6   4   1        793.57        839.26        49.98 o
   7   4   1        161.67        147.79        28.81 o
   8   4   1       1686.59       1597.38        50.70 o
   9   4   1        466.65        456.59        33.00 o
  10   4   1        200.01        320.44        26.61 o
  11   4   1         32.74        181.49        26.59 o
 -10   5   1        342.85        413.65        25.78 o
  -9   5   1        212.06        244.11        28.24 o
  -8   5   1        454.72        492.49        28.22 o
  -7   5   1         23.56         58.63        19.44 o
  -6   5   1        162.27        227.35        19.41 o
  -5   5   1       1539.71       1629.75        83.71 o
  -4   5   1       2454.72       3397.25       247.66 o
  -3   5   1       1606.99       1441.67        73.84 o
  -2   5   1       2250.17       3643.15       205.83 o
  -1   5   1       6124.59       6546.82       178.95 o
   0   5   1          0.59          1.79         6.53 o
   1   5   1       2746.64       4856.39       119.09 o
   2   5   1       5244.57       5923.60       127.24 o
   3   5   1       1000.81       1176.60        39.07 o
   4   5   1       5510.22       5477.64        91.53 o
   5   5   1       1652.44       1701.25        28.05 o
   6   5   1        151.36        126.27        24.36 o
   7   5   1          8.57         -7.77        19.50 o
   8   5   1        747.06        671.74        22.91 o
   9   5   1         67.96         65.16        24.81 o
  10   5   1        581.14        953.20        42.11 o
 -10   6   1         34.73        271.26        65.30 o
  -9   6   1         46.75         96.59        26.63 o
  -8   6   1         27.97         28.32        19.13 o
  -7   6   1        963.73        844.10        36.62 o
  -6   6   1         42.02         69.88        17.54 o
  -5   6   1        341.94        292.46        25.61 o
  -4   6   1        136.04        117.22        26.92 o
  -3   6   1       2458.80       2373.44        84.78 o
  -2   6   1       2331.00       2302.28        71.02 o
  -1   6   1       3187.63       6006.42        56.72 o
   0   6   1        215.22        272.18        21.65 o
   1   6   1       7383.39       8115.10       135.69 o
   2   6   1       1152.39       1586.52        22.16 o
   3   6   1       1574.82       2129.63       103.06 o
   4   6   1        345.03        387.44        47.23 o
   5   6   1        280.87        260.10        23.43 o
   6   6   1         86.77         48.82        13.29 o
   7   6   1        295.72        153.25        23.09 o
   8   6   1         90.04        110.85        20.20 o
   9   6   1         23.57         39.36        29.45 o
  10   6   1         59.90        185.75        35.36 o
 -10   7   1        471.56        616.25        49.08 o
  -9   7   1        251.79        319.67        45.53 o
  -8   7   1         33.97         39.37        26.54 o
  -7   7   1        313.84        297.19        19.26 o
  -6   7   1       1140.75       1082.53        43.01 o
  -5   7   1        241.70        273.46        49.27 o
  -4   7   1       5843.43       5934.91       109.50 o
  -3   7   1       2058.09       1958.38       416.17 o
  -2   7   1       4963.82       5543.05        59.36 o
  -1   7   1        911.40       1143.37        16.93 o
   0   7   1       2962.98       3867.39       120.93 o
   1   7   1       1472.02       1321.30        65.44 o
   2   7   1       2183.16       3479.26       193.20 o
   3   7   1       6160.62       5960.83       216.20 o
   4   7   1       1994.07       3530.48        34.51 o
   5   7   1        753.20        672.03        34.29 o
   6   7   1        389.94        408.26        48.30 o
   7   7   1        107.44         64.37        19.35 o
   8   7   1         10.87         63.60        37.28 o
   9   7   1         78.75        128.86        43.36 o
  10   7   1        299.23        527.92       100.51 o
  -9   8   1         73.17         86.22        43.63 o
  -8   8   1         58.54        114.62        28.38 o
  -7   8   1          8.93         15.90        38.91 o
  -6   8   1        323.83        300.84        27.21 o
  -5   8   1         13.18         -0.52        24.59 o
  -4   8   1        233.46        289.43        57.42 o
  -3   8   1        774.44        735.55        39.17 o
  -2   8   1          8.24         54.48        23.46 o
  -1   8   1        178.02        141.98        22.00 o
   0   8   1       1409.85       1736.32        66.43 o
   1   8   1         65.24         74.43        14.46 o
   2   8   1         26.31         46.15        14.08 o
   3   8   1        355.44        491.55        27.61 o
   4   8   1        163.87        198.41        19.49 o
   5   8   1          9.15          7.89        21.00 o
   6   8   1        160.67        164.30        22.43 o
   7   8   1         11.48         59.34        26.50 o
   8   8   1         96.02         81.65        27.85 o
   9   8   1        220.68        238.79        42.78 o
  -9   9   1        203.11        156.33        71.31 o
  -8   9   1         10.03          6.81        27.52 o
  -7   9   1         93.26         32.90        47.91 o
  -6   9   1         23.27         -9.37        19.05 o
  -5   9   1        465.14        387.92        67.95 o
  -4   9   1       2629.35       2448.00        87.21 o
  -3   9   1        690.58        855.35        40.57 o
  -2   9   1       1449.69       1333.49        97.60 o
  -1   9   1        376.74        577.22        33.52 o
   0   9   1         31.10         30.87         5.18 o
   1   9   1       1231.42       1133.06       105.55 o
   2   9   1        681.37        866.46        84.08 o
   3   9   1       1514.60       1459.85        61.21 o
   4   9   1        884.71       1346.92        73.12 o
   5   9   1        533.30        590.36        44.45 o
   6   9   1         27.98         43.52        18.11 o
   7   9   1         94.68         64.28        26.21 o
   8   9   1         17.07         -7.06        26.89 o
   9   9   1        410.27        334.09        44.43 o
  -8  10   1          8.92         -8.60        26.05 o
  -7  10   1        161.16        143.92        28.02 o
  -6  10   1         94.34         53.21        19.94 o
  -5  10   1         35.83         41.44        20.47 o
  -4  10   1        142.52        132.01        23.61 o
  -3  10   1        128.42        110.69        18.21 o
  -2  10   1        489.20        706.04        29.73 o
  -1  10   1        503.89        695.24        52.76 o
   0  10   1        224.54        170.15        20.23 o
   1  10   1       1614.08       1374.57       119.88 o
   2  10   1       1610.33       1495.44       101.22 o
   3  10   1         40.41         12.96        17.62 o
   4  10   1         57.61         92.31        30.49 o
   5  10   1        104.31         86.56        22.95 o
   6  10   1        124.82        113.85        19.64 o
   7  10   1        232.24        160.34        27.72 o
   8  10   1          7.80        -11.38        27.25 o
  -8  11   1        633.70        536.39        30.80 o
  -7  11   1        262.68        219.18        28.99 o
  -6  11   1         51.31          9.33        21.52 o
  -5  11   1        184.67        219.02        26.78 o
  -4  11   1        543.28        650.15        22.69 o
  -3  11   1        231.75        262.14        18.78 o
  -2  11   1        557.01        727.51        40.58 o
  -1  11   1       2572.80       2405.58       142.57 o
   0  11   1         89.00         69.39        49.50 o
   1  11   1       1171.27       1712.31       115.55 o
   2  11   1       1795.74       1360.17       114.33 o
   3  11   1        755.33        683.47        66.58 o
   4  11   1       1161.05       1066.35       113.31 o
   5  11   1        538.94        562.48        62.56 o
   6  11   1         99.03        113.95        31.11 o
   7  11   1        180.14        177.71        28.51 o
   8  11   1        215.61        202.43        29.70 o
  -7  12   1        245.84        201.83        32.51 o
  -6  12   1        369.90        346.32        23.40 o
  -5  12   1        613.88        616.49        37.98 o
  -4  12   1        318.73        352.40        27.38 o
  -3  12   1         22.12         14.62        28.22 o
  -2  12   1        415.06        416.35        33.84 o
  -1  12   1        347.06        509.95        58.81 o
   0  12   1        105.75        102.67        32.26 o
   1  12   1       1046.45        921.47        32.85 o
   2  12   1        149.27        192.46        29.73 o
   3  12   1         59.54         20.21        27.72 o
   4  12   1        532.85        563.47        53.54 o
   5  12   1        189.11        206.53        29.15 o
   6  12   1        741.86        761.48        67.32 o
   7  12   1        788.72        722.11        38.50 o
  -6  13   1         68.12         -1.98        43.52 o
  -5  13   1        135.57        162.59        36.86 o
  -4  13   1        311.94        316.33        30.87 o
  -3  13   1        196.93        242.45        31.29 o
  -2  13   1        326.39        354.06        32.91 o
  -1  13   1        297.36        277.35        32.29 o
   0  13   1         19.51        -29.28        29.28 o
   1  13   1        151.50        107.04        31.03 o
   2  13   1        292.89        300.70        31.76 o
   3  13   1        576.49        523.29        33.13 o
   4  13   1        103.63        146.75        31.17 o
   5  13   1         74.80         74.88        29.30 o
   6  13   1        218.28        308.12        46.84 o
  -5  14   1         57.37         57.15        31.32 o
  -4  14   1        229.44        250.15        32.40 o
  -3  14   1        243.82        229.32        32.43 o
  -2  14   1        132.60        237.69        62.90 o
  -1  14   1        733.17       1057.67       117.70 o
   0  14   1        232.30        283.01        41.64 o
   1  14   1       1287.65       1394.34        81.26 o
   2  14   1        433.00        381.76        34.09 o
   3  14   1         99.28         83.65        37.09 o
   4  14   1         69.73         78.17        31.04 o
   5  14   1        188.64        207.69        48.47 o
  -4  15   1          4.02          2.55        31.72 o
  -3  15   1         10.09         22.52        32.32 o
  -2  15   1        325.51        298.09        33.93 o
  -1  15   1        344.37        348.94        35.61 o
   0  15   1        547.11        577.24        95.99 o
   1  15   1        171.98        238.68        45.65 o
   2  15   1        109.22        134.38        34.65 o
   3  15   1          3.23        -17.56        33.41 o
   4  15   1          1.26        -31.62        31.62 o
  -1  16   1         24.81         30.90        50.90 o
   0  16   1        289.52        505.66       158.57 o
   1  16   1          9.24         33.39        35.46 o
 -11   0   2          0.25         -5.15        27.88 o
 -10   0   2         50.75         75.66        51.68 o
  -9   0   2       1341.65       1679.48        82.49 o
  -8   0   2        102.78        102.60        55.93 o
  -7   0   2       2343.70       2065.57        38.80 o
  -6   0   2       7960.47       6784.22        29.81 o
  -5   0   2       6090.57       4976.30        63.55 o
  -4   0   2       4675.97       5013.46        56.47 o
  -3   0   2       2350.58       2558.71        19.08 o
  -2   0   2       7927.05      12114.26       256.35 o
  -1   0   2      10129.69       9561.78        66.55 o
   0   0   2       1958.04       1011.61       215.61 o
   1   0   2       3075.87       7814.52        99.95 o
   2   0   2      16871.88      19877.96        54.61 o
   3   0   2       3176.57       3000.63       302.41 o
   4   0   2       6710.86       6409.42       262.39 o
   5   0   2       1870.63       1331.73       246.60 o
   6   0   2       2649.97       1856.95       293.22 o
   7   0   2        711.83        708.55        42.33 o
   8   0   2        261.27        248.75        30.99 o
   9   0   2       2686.14       2892.48        41.21 o
  10   0   2         71.05         39.75        40.32 o
  11   0   2          0.44        -10.30        45.36 o
 -11   1   2         35.57         32.43        19.94 o
 -10   1   2        104.30        120.27        19.73 o
  -9   1   2        330.27        373.62        58.09 o
  -8   1   2        346.08        379.01        34.66 o
  -7   1   2        271.24        277.47        23.69 o
  -6   1   2       2575.84       2136.35        19.59 o
  -5   1   2        402.52        346.34        16.98 o
  -4   1   2        943.67        915.76        17.76 o
  -3   1   2       6498.38       7795.57       208.15 o
  -2   1   2       2146.03       2282.66        30.76 o
  -1   1   2       1597.00       2034.11        27.30 o
   0   1   2       7960.08      11806.36       154.93 o
   1   1   2       2033.31       2717.31        41.63 o
   2   1   2       2106.68       2423.10       141.06 o
   3   1   2       8842.57       9239.01       252.60 o
   4   1   2       1225.68       1210.74        26.47 o
   5   1   2        125.87         76.25        19.38 o
   6   1   2       1085.83       1183.92       133.15 o
   7   1   2        404.23        389.41        28.33 o
   8   1   2        369.29        368.13        21.93 o
   9   1   2        174.08        231.93        22.70 o
  10   1   2        340.20        372.50        23.57 o
  11   1   2         55.90         61.03        22.23 o
 -11   2   2        107.08        121.77        20.82 o
 -10   2   2         45.22         41.39        19.19 o
  -9   2   2        716.17        748.75        31.62 o
  -8   2   2       1486.40       1423.61        47.90 o
  -7   2   2        625.92        595.21        36.32 o
  -6   2   2         34.15         61.87        15.57 o
  -5   2   2        572.22        572.12        26.63 o
  -4   2   2       1213.88       1756.42        48.24 o
  -3   2   2       3168.76       4421.85       146.48 o
  -2   2   2       2283.97       3488.85       280.14 o
  -1   2   2      20579.45      27357.97       895.42 o
   0   2   2       1258.42       1759.36        31.68 o
   1   2   2      23795.99      37676.59       398.04 o
   2   2   2       6617.09       7130.44       185.34 o
   3   2   2       9957.45       9542.70       258.08 o
   4   2   2       3991.44       3302.99       201.99 o
   5   2   2        968.80        811.41        77.82 o
   6   2   2         11.90         13.94         7.33 o
   7   2   2       1690.88       1688.17        19.46 o
   8   2   2       1628.57       1727.59        28.33 o
   9   2   2       1568.14       1762.18        43.23 o
  10   2   2         73.72         69.89        22.24 o
  11   2   2        116.07        136.59        22.88 o
 -11   3   2         47.03        101.26        25.05 o
 -10   3   2        140.19        201.87        23.79 o
  -9   3   2         14.07         21.97        21.74 o
  -8   3   2        448.46        445.38        32.79 o
  -7   3   2        908.40        951.96        28.20 o
  -6   3   2       3560.65       2895.33       144.61 o
  -5   3   2        305.37        253.65        16.54 o
  -4   3   2        763.31        715.51        52.97 o
  -3   3   2       1275.25       1745.43        76.70 o
  -2   3   2       2354.53       2264.88        86.18 o
  -1   3   2       8649.19      19904.04       253.68 o
   0   3   2      12698.46      19506.26       228.48 o
   1   3   2      27473.03      34869.89      1103.16 o
   2   3   2       1526.82       1913.80        20.52 o
   3   3   2       4108.43       3626.54       164.33 o
   4   3   2       2283.45       1674.98        33.90 o
   5   3   2        156.31         98.58        14.87 o
   6   3   2       2216.98       2151.69        82.40 o
   7   3   2        565.40        620.34        24.07 o
   8   3   2       1374.86       1379.49        29.41 o
   9   3   2         43.62         32.47        25.18 o
  10   3   2        367.47        456.88        27.81 o
  11   3   2         21.56         37.29        26.18 o
 -11   4   2        308.34        398.69        26.69 o
 -10   4   2        392.58        467.26        35.25 o
  -9   4   2        376.02        436.16        36.92 o
  -8   4   2         73.79        185.27        20.78 o
  -7   4   2        548.20        476.07        20.50 o
  -6   4   2       1597.80       1535.93        61.55 o
  -5   4   2       1942.13       1749.95        51.90 o
  -4   4   2        596.94        606.26        49.54 o
  -3   4   2        406.64        401.48        14.99 o
  -2   4   2       4471.84       4851.72        98.35 o
  -1   4   2       2459.68       5246.82       658.68 o
   0   4   2        169.84        208.79        13.45 o
   1   4   2       7502.95       8001.21       185.46 o
   2   4   2       2418.72       3955.13       114.08 o
   3   4   2        272.79        391.81        16.25 o
   4   4   2       1276.25       1155.61        51.59 o
   5   4   2       1153.00       1150.61        91.50 o
   6   4   2       1532.85       1143.37        65.69 o
   7   4   2        356.96        332.08        66.96 o
   8   4   2        111.15        107.45        25.17 o
   9   4   2       1094.30       1226.37        72.11 o
  10   4   2        168.50        147.85        26.78 o
  11   4   2        237.66        459.58        29.73 o
 -10   5   2        809.20       1112.08        66.31 o
  -9   5   2         44.82         59.66        26.95 o
  -8   5   2         26.61         73.97        19.56 o
  -7   5   2         90.70        103.39        19.64 o
  -6   5   2        168.58        172.18        25.75 o
  -5   5   2        703.60        730.10        66.86 o
  -4   5   2       1496.34       1367.92        93.99 o
  -3   5   2        857.43        830.37        50.28 o
  -2   5   2        620.22        832.84        43.96 o
  -1   5   2        307.44        458.99        19.05 o
   0   5   2       4814.75       5795.01       209.16 o
   1   5   2        966.78        922.16        41.90 o
   2   5   2       1287.70       1383.50        46.91 o
   3   5   2        458.76        690.46        18.79 o
   4   5   2        965.29       1051.58        17.83 o
   5   5   2       1741.40       1767.14        66.82 o
   6   5   2        530.54        577.71        29.83 o
   7   5   2         55.04         19.39        24.02 o
   8   5   2         60.31         51.61        28.62 o
   9   5   2        141.61        278.59        26.48 o
  10   5   2        533.60        707.98        29.05 o
 -10   6   2         62.51        130.28        33.31 o
  -9   6   2        474.56        547.95        25.58 o
  -8   6   2        348.07        306.43        19.93 o
  -7   6   2         20.50         63.67        19.31 o
  -6   6   2          5.82         -6.38        17.41 o
  -5   6   2       2645.04       2928.74       189.81 o
  -4   6   2       5132.60       4413.08       182.24 o
  -3   6   2        219.52        296.26        34.42 o
  -2   6   2        981.08       1086.61        34.15 o
  -1   6   2       6934.68       6553.35        93.91 o
   0   6   2        502.51        574.17        39.08 o
   1   6   2       2107.44       4413.59        98.43 o
   2   6   2       1003.70       1216.69        55.56 o
   3   6   2        573.41        677.17        21.28 o
   4   6   2       3770.65       4554.23        73.01 o
   5   6   2       4706.49       4803.86        70.72 o
   6   6   2         16.28         15.91        16.64 o
   7   6   2         65.50         53.59        25.96 o
   8   6   2        218.79        185.29        20.67 o
   9   6   2        151.81         79.94        28.72 o
  10   6   2        150.46        227.09        35.00 o
 -10   7   2        850.08       1046.75        52.75 o
  -9   7   2        257.88        316.65        28.22 o
  -8   7   2        331.26        288.17        28.81 o
  -7   7   2         78.53         60.40        18.48 o
  -6   7   2        543.39        506.45        18.86 o
  -5   7   2        303.45        249.22        33.86 o
  -4   7   2       5946.28       6109.75        38.52 o
  -3   7   2        458.68        545.39        91.61 o
  -2   7   2       3653.39       3343.02        73.14 o
  -1   7   2        344.97        519.17        17.10 o
   0   7   2        594.32        560.59        67.02 o
   1   7   2       1021.87        936.30        32.31 o
   2   7   2       1817.99       2917.99        26.68 o
   3   7   2       1053.50       1097.85        19.93 o
   4   7   2       5908.22       6878.81       240.87 o
   5   7   2        998.52        961.33        19.67 o
   6   7   2        617.98        569.27        19.39 o
   7   7   2        220.87        174.61        21.58 o
   8   7   2       1089.89       1156.39        23.69 o
   9   7   2        115.17         83.04        42.96 o
  10   7   2        547.23        677.61        38.45 o
  -9   8   2        200.75        214.79        45.33 o
  -8   8   2         83.79         81.77        27.00 o
  -7   8   2        919.99        830.72        29.19 o
  -6   8   2        299.31        229.20        26.56 o
  -5   8   2       1134.17       1147.79        86.84 o
  -4   8   2       2027.60       1965.87        52.57 o
  -3   8   2        399.02        372.50        49.98 o
  -2   8   2       8989.21       8898.77        70.68 o
  -1   8   2       5618.61       5217.53       127.74 o
   0   8   2          9.97          6.73         5.08 o
   1   8   2       1730.55       3075.15       146.90 o
   2   8   2       5883.22       8300.79        69.64 o
   3   8   2        138.27        226.69        17.95 o
   4   8   2       2004.37       2316.16        49.29 o
   5   8   2       2136.34       2249.37        56.20 o
   6   8   2        401.36        357.86        18.40 o
   7   8   2        471.94        457.40        27.96 o
   8   8   2         29.03         43.71        35.18 o
   9   8   2         91.28        103.71        43.69 o
  -9   9   2         36.29         56.60        49.30 o
  -8   9   2        107.12        102.81        31.32 o
  -7   9   2         70.65         54.18        26.66 o
  -6   9   2        101.58         62.20        26.56 o
  -5   9   2        860.42        908.73        29.15 o
  -4   9   2       2660.38       2882.81        54.65 o
  -3   9   2        166.64        143.09        21.07 o
  -2   9   2       2261.79       2101.20       116.08 o
  -1   9   2          2.55        -14.66        14.66 o
   0   9   2        214.43        191.35        13.49 o
   1   9   2          7.56         12.58         8.59 o
   2   9   2        814.07       1288.16       112.72 o
   3   9   2        129.14        108.03        17.79 o
   4   9   2       2910.01       3305.96       134.70 o
   5   9   2       2015.49       2075.21        78.87 o
   6   9   2         44.97         43.58        25.18 o
   7   9   2        125.48        125.75        62.26 o
   8   9   2        235.12        303.31        43.90 o
   9   9   2         38.74         71.90        44.79 o
  -8  10   2        142.60        124.64        27.95 o
  -7  10   2         98.72         68.19        28.05 o
  -6  10   2        173.32        124.32        20.77 o
  -5  10   2       1296.11       1530.95        83.09 o
  -4  10   2       3955.64       3756.84        90.29 o
  -3  10   2        364.39        356.51        22.87 o
  -2  10   2        145.73        139.34        19.25 o
  -1  10   2       3334.24       3262.84       105.78 o
   0  10   2         90.74        113.19        19.38 o
   1  10   2       1287.36       2189.44       199.24 o
   2  10   2        290.85        211.78        21.82 o
   3  10   2        250.50        268.11        27.75 o
   4  10   2       1628.58       2227.27       115.07 o
   5  10   2       3643.31       3471.09        38.08 o
   6  10   2        126.54        147.29        26.71 o
   7  10   2        238.25        216.10        57.59 o
   8  10   2         74.39         79.97        27.30 o
  -8  11   2          1.20         18.62        56.55 o
  -7  11   2         74.96         71.41        28.02 o
  -6  11   2         73.93         64.80        27.10 o
  -5  11   2        634.07        590.09        25.38 o
  -4  11   2       1018.64       1266.03        24.21 o
  -3  11   2          9.26          1.27        17.77 o
  -2  11   2       1096.89        945.23        73.62 o
  -1  11   2        740.76        654.78        59.81 o
   0  11   2       1849.63       2240.70        36.61 o
   1  11   2        336.20        456.91        61.39 o
   2  11   2        334.27        468.87        88.41 o
   3  11   2         15.62        -12.30        20.74 o
   4  11   2       1633.51       1741.53       110.52 o
   5  11   2        604.30        685.18        53.57 o
   6  11   2         58.11         78.13        26.79 o
   7  11   2        199.39        213.22        28.46 o
   8  11   2          3.94          7.42        28.18 o
  -7  12   2         69.35         69.13        29.91 o
  -6  12   2        410.31        436.23        41.49 o
  -5  12   2        370.54        415.63        22.30 o
  -4  12   2        272.67        381.31        22.30 o
  -3  12   2         30.18         40.16        18.23 o
  -2  12   2       1186.72       1202.50       142.68 o
  -1  12   2        778.31        860.65       104.27 o
   0  12   2          4.68        -13.86        29.07 o
   1  12   2        592.81        665.93        58.54 o
   2  12   2        462.52        655.74        84.86 o
   3  12   2         25.06        -33.08        43.79 o
   4  12   2        701.37        732.35        59.56 o
   5  12   2        614.47        562.91        22.27 o
   6  12   2        446.64        415.10        29.04 o
   7  12   2         47.42         70.47        32.24 o
  -6  13   2        486.02        419.73        47.80 o
  -5  13   2        136.53        209.81        29.58 o
  -4  13   2         55.39         69.97        29.72 o
  -3  13   2        225.48        222.52        31.15 o
  -2  13   2        111.14        143.79        30.48 o
  -1  13   2        167.66        116.28        30.71 o
   0  13   2          0.11        -12.34        29.76 o
   1  13   2         71.31         80.11        31.18 o
   2  13   2        217.33        210.84        31.75 o
   3  13   2        234.26        258.35        36.54 o
   4  13   2        160.49        100.29        30.98 o
   5  13   2        108.84        122.52        29.96 o
   6  13   2        411.72        466.40        47.76 o
  -5  14   2        138.41        134.78        43.23 o
  -4  14   2        122.02        155.14        31.05 o
  -3  14   2        392.58        443.99        33.96 o
  -2  14   2        103.34         71.78        31.47 o
  -1  14   2       1046.48       1087.17        63.73 o
   0  14   2         12.31         26.90        32.44 o
   1  14   2        440.92        569.21        35.44 o
   2  14   2        203.81        176.86        33.57 o
   3  14   2        540.51        507.84        35.88 o
   4  14   2         80.08         45.03        31.01 o
   5  14   2        333.01        329.72        48.33 o
  -4  15   2        107.79        159.93        55.67 o
  -3  15   2         82.04         65.97        32.42 o
  -2  15   2         75.04         63.47        33.71 o
  -1  15   2        801.63        938.26       114.16 o
   0  15   2       1541.04       1933.45        75.87 o
   1  15   2        874.96       1105.26        78.94 o
   2  15   2         25.64         37.34        33.20 o
   3  15   2         44.32          1.25        32.80 o
   4  15   2        147.84        128.80        33.37 o
  -1  16   2          9.18        -22.61        45.74 o
   0  16   2        216.24        215.51        36.55 o
   1  16   2         15.08         24.16        35.14 o
 -11   1   3         93.72         90.88        18.16 o
 -10   1   3         36.61         50.72        18.89 o
  -9   1   3        338.41        317.18        31.34 o
  -8   1   3         88.95         54.31        15.20 o
  -7   1   3       1619.97       1399.78        60.89 o
  -6   1   3       1666.87       1250.47        20.71 o
  -5   1   3        129.03         96.11        13.45 o
  -4   1   3        731.74        923.60        52.93 o
  -3   1   3        114.91        142.60        14.55 o
  -2   1   3        380.45        431.82        15.86 o
  -1   1   3       6665.94       6668.61        81.30 o
   0   1   3      12032.81      16494.68       113.00 o
   1   1   3       2145.37       4795.63       160.14 o
   2   1   3        755.74        849.15        31.48 o
   3   1   3        376.70        414.22        22.28 o
   4   1   3       2405.15       2224.11        31.80 o
   5   1   3        130.81        135.30        22.15 o
   6   1   3        549.40        540.98        60.35 o
   7   1   3       2113.31       2070.33        67.18 o
   8   1   3        263.12        289.84        28.86 o
   9   1   3        985.82       1069.31        45.92 o
  10   1   3         13.21         89.77        22.47 o
  11   1   3         31.35         50.15        23.46 o
 -11   2   3         94.37        115.12        24.17 o
 -10   2   3         41.41         42.12        18.85 o
  -9   2   3         44.77        160.70        23.91 o
  -8   2   3        942.28        881.43        17.61 o
  -7   2   3         74.40         65.03        18.22 o
  -6   2   3       1197.02        992.35        39.82 o
  -5   2   3       1253.16       1063.52        19.41 o
  -4   2   3        302.47        216.27        13.03 o
  -3   2   3       2611.39       2253.46        36.10 o
  -2   2   3        970.68       1005.43        56.51 o
  -1   2   3        557.76        608.57        13.80 o
   0   2   3       2969.54       3989.63        39.05 o
   1   2   3        530.10        689.86        19.78 o
   2   2   3       1807.37       1825.30       170.16 o
   3   2   3        997.91       1355.73       308.39 o
   4   2   3        168.37        164.26        20.83 o
   5   2   3        447.64        538.88        33.88 o
   6   2   3       1868.31       1779.41        69.50 o
   7   2   3        228.60        249.61        17.08 o
   8   2   3        298.47        284.81        26.10 o
   9   2   3        105.48        218.37        22.97 o
  10   2   3         27.22         48.01        22.65 o
  11   2   3        175.95        325.91        24.72 o
 -11   3   3        113.48        146.73        24.15 o
 -10   3   3         35.21         85.50        23.05 o
  -9   3   3         22.24         36.25        21.84 o
  -8   3   3         64.75        109.26        18.58 o
  -7   3   3        536.72        414.53        38.60 o
  -6   3   3       1905.66       1626.19        50.99 o
  -5   3   3       1484.77       1294.18        46.21 o
  -4   3   3       1214.85       1055.81        54.37 o
  -3   3   3       4635.00       4334.72       157.51 o
  -2   3   3      10272.76      11241.19       235.90 o
  -1   3   3        763.15        708.41        10.75 o
   0   3   3       6961.55       9885.30       125.40 o
   1   3   3        233.44        383.05        19.36 o
   2   3   3      10305.23      11962.59        39.94 o
   3   3   3       1408.85       2101.28       141.76 o
   4   3   3       1066.94        805.89       126.05 o
   5   3   3        488.71        631.41        24.37 o
   6   3   3       3301.40       3254.05        34.16 o
   7   3   3       1180.06       1180.99        20.66 o
   8   3   3         50.90         96.22        24.56 o
   9   3   3         68.12         85.80        25.77 o
  10   3   3         12.92         24.93        25.95 o
  11   3   3         35.11         51.85        28.19 o
 -10   4   3         63.67        118.55        23.29 o
  -9   4   3        621.41        718.37        27.68 o
  -8   4   3        296.09        192.73        31.76 o
  -7   4   3        728.30        623.07        30.36 o
  -6   4   3        275.78        298.92        27.80 o
  -5   4   3        491.60        548.14        18.23 o
  -4   4   3       1770.99       1968.43       153.50 o
  -3   4   3        740.58        576.85        31.47 o
  -2   4   3       1974.48       1704.92        62.18 o
  -1   4   3       1502.60       1426.74        59.21 o
   0   4   3      24563.24      35360.81       154.32 o
   1   4   3        655.85       1116.59        71.85 o
   2   4   3        725.38       1094.64        20.40 o
   3   4   3        449.06        472.90        52.97 o
   4   4   3       5527.20       5189.62        23.88 o
   5   4   3       1287.64       1345.42        32.51 o
   6   4   3        719.38        494.46        57.28 o
   7   4   3        250.86        184.14        51.64 o
   8   4   3        943.52        939.94        35.61 o
   9   4   3        424.43        342.22        26.75 o
  10   4   3        141.46        124.91        26.88 o
 -10   5   3        350.50        426.57        35.92 o
  -9   5   3       1162.39       1221.94        25.19 o
  -8   5   3        186.27        151.01        21.03 o
  -7   5   3         68.52         65.46        23.72 o
  -6   5   3       1068.33        862.51        81.94 o
  -5   5   3       2993.84       2394.17        84.26 o
  -4   5   3       1000.49        975.03       116.54 o
  -3   5   3        554.91        469.88        42.01 o
  -2   5   3       1956.30       1630.48       124.69 o
  -1   5   3       2610.99       4783.05        72.12 o
   0   5   3       1741.39       2078.55        52.56 o
   1   5   3       7295.82       7953.32       803.00 o
   2   5   3        706.80       1329.18       140.50 o
   3   5   3        357.93        486.73        17.34 o
   4   5   3       3111.42       3061.67       175.69 o
   5   5   3       1491.59       1711.61        95.85 o
   6   5   3       2590.58       2469.25        17.94 o
   7   5   3        218.16        266.22        24.72 o
   8   5   3        308.94        274.41        45.86 o
   9   5   3        474.38        530.64        28.04 o
  10   5   3        362.78        440.40        36.24 o
 -10   6   3        122.16        163.44        44.09 o
  -9   6   3         26.29         88.42        51.54 o
  -8   6   3        110.59        113.79        31.56 o
  -7   6   3       1054.25        879.83        36.65 o
  -6   6   3        213.45        160.39        17.81 o
  -5   6   3        251.25        224.47        40.13 o
  -4   6   3        152.73        106.38        26.54 o
  -3   6   3       2211.96       1828.76       101.14 o
  -2   6   3        937.53        791.27        20.64 o
  -1   6   3       3894.37       4681.76       116.37 o
   0   6   3       2686.15       2896.11        51.04 o
   1   6   3       4820.86       5707.55       221.42 o
   2   6   3        559.79        733.11        21.74 o
   3   6   3        682.05       1281.15        22.39 o
   4   6   3        336.70        331.62        55.98 o
   5   6   3        580.07        671.49        24.61 o
   6   6   3         64.98         60.11        15.33 o
   7   6   3        612.31        553.22        83.73 o
   8   6   3        119.17        183.71        46.70 o
   9   6   3          8.37          2.61        25.03 o
  10   6   3        261.51        462.09        34.35 o
 -10   7   3         85.03        144.26        43.55 o
  -9   7   3         19.25         16.71        26.63 o
  -8   7   3        132.53        163.78        29.16 o
  -7   7   3        174.27        191.33        26.61 o
  -6   7   3          0.74        -10.70        18.95 o
  -5   7   3        572.81        507.66        24.47 o
  -4   7   3        127.96        101.15        21.77 o
  -3   7   3       2114.69       2205.21        28.12 o
  -2   7   3        926.15        900.35        22.53 o
  -1   7   3       1845.66       1553.87        41.55 o
   0   7   3         11.11          4.89         5.19 o
   1   7   3        797.24       1177.65        38.57 o
   2   7   3        486.51        710.33        17.75 o
   3   7   3       3040.43       3524.94        66.21 o
   4   7   3        165.16        149.05        17.90 o
   5   7   3        320.42        357.65        18.02 o
   6   7   3          0.32          2.92        15.88 o
   7   7   3        112.38        131.08        25.35 o
   8   7   3         40.54         22.91        46.85 o
   9   7   3         36.83         -1.77        43.84 o
  10   7   3        168.90        266.13        56.33 o
  -9   8   3         45.58         53.16        28.16 o
  -8   8   3        197.05        163.10        27.58 o
  -7   8   3         49.57         86.48        40.23 o
  -6   8   3        123.41        117.15        26.36 o
  -5   8   3         17.20         37.60        26.13 o
  -4   8   3        242.03        222.35        25.04 o
  -3   8   3        440.56        409.37        37.35 o
  -2   8   3        669.81        582.81        53.40 o
  -1   8   3        397.99        393.21        35.70 o
   0   8   3         39.81         29.85         6.67 o
   1   8   3        539.65        549.33        22.34 o
   2   8   3        557.20        635.12        18.81 o
   3   8   3        140.64        224.85        34.34 o
   4   8   3        511.52        547.72        19.63 o
   5   8   3          5.32        -11.69        17.61 o
   6   8   3        209.47        207.78        26.37 o
   7   8   3         81.30         85.51        46.60 o
   8   8   3        115.48        124.23        30.65 o
   9   8   3        137.53        141.81        45.00 o
  -9   9   3        151.77        195.40        41.35 o
  -8   9   3        101.64         85.88        28.58 o
  -7   9   3        178.47        170.47        27.82 o
  -6   9   3        570.76        511.88        79.64 o
  -5   9   3        162.34        161.26        25.86 o
  -4   9   3       1009.46       1137.94        77.82 o
  -3   9   3       3250.00       2895.77       121.66 o
  -2   9   3        288.96        325.81        37.95 o
  -1   9   3       1075.69       1030.68        56.25 o
   0   9   3          7.11         10.82        14.50 o
   1   9   3        604.77        748.85        29.17 o
   2   9   3        944.09        844.47        28.15 o
   3   9   3       1448.72       1959.39        61.83 o
   4   9   3       1923.90       1990.64        61.17 o
   5   9   3        231.45        246.16        19.98 o
   6   9   3        831.58        911.66        29.71 o
   7   9   3        231.24        240.35        60.73 o
   8   9   3        221.92        203.66        29.17 o
   9   9   3         61.86          9.88        43.11 o
  -8  10   3         46.50         16.60        28.64 o
  -7  10   3        231.20        222.87        29.59 o
  -6  10   3        115.96         64.57        27.02 o
  -5  10   3        211.60        268.58        26.73 o
  -4  10   3        331.04        366.50        79.21 o
  -3  10   3        102.75        118.02        17.99 o
  -2  10   3        838.21        843.58        53.28 o
  -1  10   3          3.57          6.21        15.38 o
   0  10   3          0.03        -14.43        14.43 o
   1  10   3          5.89          0.09         9.41 o
   2  10   3        622.72        650.41        43.14 o
   3  10   3        110.02        122.25        18.25 o
   4  10   3        118.78        105.27        28.50 o
   5  10   3         64.87         41.88        23.55 o
   6  10   3         46.70         36.17        26.44 o
   7  10   3        188.24        186.38        28.32 o
   8  10   3         28.62         82.50        28.07 o
  -8  11   3        115.61        109.62        30.04 o
  -7  11   3         15.56         28.06        27.43 o
  -6  11   3        465.78        439.25        27.48 o
  -5  11   3        366.83        362.37        21.92 o
  -4  11   3        701.42        958.86        24.24 o
  -3  11   3        847.21        755.95        31.26 o
  -2  11   3        866.13        867.32        59.51 o
  -1  11   3       1065.40       1467.34        24.39 o
   0  11   3          2.38         16.36        28.29 o
   1  11   3       2815.15       2734.84        87.03 o
   2  11   3        865.23        895.40        85.58 o
   3  11   3        342.32        370.80        19.55 o
   4  11   3       1612.49       1590.20        97.16 o
   5  11   3        122.51        107.92        21.08 o
   6  11   3        592.79        598.87        28.43 o
   7  11   3         50.77         79.44        27.88 o
   8  11   3         78.93         60.95        29.58 o
  -7  12   3        294.89        228.70        35.53 o
  -6  12   3          6.46         18.45        21.28 o
  -5  12   3         75.44         62.40        36.87 o
  -4  12   3        382.23        436.63        26.09 o
  -3  12   3         52.11        169.52        26.23 o
  -2  12   3        353.25        511.49        42.37 o
  -1  12   3          1.29         42.76        28.90 o
   0  12   3        454.14        487.33        42.09 o
   1  12   3          2.98         -3.61        29.43 o
   2  12   3        628.27        604.20        42.85 o
   3  12   3        158.64         79.26        28.51 o
   4  12   3       1087.27       1050.36        33.49 o
   5  12   3        159.22        100.27        28.84 o
   6  12   3          3.53        -19.52        26.91 o
   7  12   3         96.59         98.55        36.55 o
  -6  13   3         62.43         95.28        31.91 o
  -5  13   3        446.35        451.29        93.68 o
  -4  13   3          0.93         53.27        31.01 o
  -3  13   3        403.25        377.92        32.32 o
  -2  13   3        541.85        736.40        34.47 o
  -1  13   3        699.87        681.45        61.68 o
   0  13   3        134.20        118.19        43.04 o
   1  13   3        228.05        359.79        82.53 o
   2  13   3       1313.00       1282.15        66.51 o
   3  13   3        123.73        125.91        31.38 o
   4  13   3          0.76         16.87        49.56 o
   5  13   3        166.06        178.56        47.86 o
   6  13   3         24.99         40.14        44.50 o
  -5  14   3        147.62        114.99        32.34 o
  -4  14   3        400.25        382.66        33.24 o
  -3  14   3         36.10         63.96        32.29 o
  -2  14   3        200.22        170.63        32.86 o
  -1  14   3        324.22        377.64        46.11 o
   0  14   3         45.94         31.13        36.61 o
   1  14   3        448.66        536.81        77.51 o
   2  14   3         95.56        105.69        33.39 o
   3  14   3         12.86        -10.96        32.54 o
   4  14   3        130.00        128.69        54.57 o
   5  14   3        193.81        266.41        49.30 o
  -4  15   3         62.16         86.30        48.70 o
  -3  15   3         29.09         47.17        31.29 o
  -2  15   3         75.68         84.57        35.05 o
  -1  15   3        288.95        347.33        34.42 o
   0  15   3        128.15        193.48        51.01 o
   1  15   3        423.51        447.06        36.23 o
   2  15   3        190.93        147.68        33.58 o
   3  15   3         90.83         95.01        38.94 o
   4  15   3         37.12         16.42        33.01 o
   0  16   3         71.23         67.88        33.81 o
 -11   0   4         55.00         48.28        38.20 o
 -10   0   4         10.08          2.29        34.94 o
  -9   0   4        207.24        199.79        26.27 o
  -8   0   4       1343.58       1204.37        44.52 o
  -7   0   4        757.35        612.41        33.95 o
  -6   0   4       7337.52       5760.70        78.75 o
  -5   0   4      12778.08      10236.73        98.87 o
  -4   0   4       2805.90       3071.59        84.29 o
  -3   0   4       3078.44       3971.43       237.51 o
  -2   0   4       4921.45       7126.75       714.06 o
  -1   0   4       7661.45       8737.27       198.89 o
   0   0   4      42260.93      60564.74       739.09 o
   1   0   4      10423.48      11650.23       203.96 o
   2   0   4      15199.24      15597.89        57.51 o
   3   0   4       7574.12       7124.99       286.74 o
   4   0   4       7922.52       6977.24        50.70 o
   5   0   4       6729.00       9692.22        63.44 o
   6   0   4       2959.86       3892.52        51.23 o
   7   0   4        711.55        698.13        41.38 o
   8   0   4        832.78        768.89        45.70 o
   9   0   4        185.06        106.13        44.97 o
  10   0   4         11.31         25.54        64.08 o
  11   0   4        127.66        129.38        37.88 o
 -11   1   4        289.88        356.95        23.70 o
 -10   1   4        409.72        342.12        35.19 o
  -9   1   4        526.48        468.82        33.95 o
  -8   1   4       1037.97        943.26        46.69 o
  -7   1   4          4.73          6.54        14.16 o
  -6   1   4        440.34        368.68        26.66 o
  -5   1   4       3530.62       2891.10        26.84 o
  -4   1   4        474.32        457.59        28.43 o
  -3   1   4       9322.24      10047.42        91.48 o
  -2   1   4       3229.16       2677.94       108.36 o
  -1   1   4        763.37        649.21        19.16 o
   0   1   4      14107.36      17957.31       158.42 o
   1   1   4        305.40        468.51        22.57 o
   2   1   4       1998.91       2646.58        44.71 o
   3   1   4      13947.87      14571.63       164.07 o
   4   1   4        983.50       1008.18        27.50 o
   5   1   4       1644.76       2380.38        59.12 o
   6   1   4        208.18        219.10        11.32 o
   7   1   4         11.35        -26.34        26.34 o
   8   1   4        498.73        414.13        39.79 o
   9   1   4        927.59        951.67        40.30 o
  10   1   4        830.42       1118.26        26.52 o
  11   1   4         89.03         63.65        23.89 o
 -11   2   4        298.11        373.44        23.80 o
 -10   2   4        134.14        144.17        18.36 o
  -9   2   4        666.19        581.25        36.51 o
  -8   2   4        430.40        272.09        24.75 o
  -7   2   4       1542.45       1400.86        18.50 o
  -6   2   4       5513.93       4577.84        91.33 o
  -5   2   4         75.74         45.30        13.06 o
  -4   2   4        155.33        169.27        16.64 o
  -3   2   4      12184.14      11367.49       192.73 o
  -2   2   4       1830.62       2196.53       195.66 o
  -1   2   4       5065.92       6804.79        26.69 o
   0   2   4       6556.22       8418.58        89.35 o
   1   2   4      16508.93      18864.60        80.62 o
   2   2   4       5766.56       5903.09        18.66 o
   3   2   4       3801.06       4853.41        36.45 o
   4   2   4        510.12        462.20        16.94 o
   5   2   4        145.68        156.50        39.01 o
   6   2   4       1674.87       2184.62       148.26 o
   7   2   4        996.38       1128.17        37.11 o
   8   2   4       1356.00       1445.85        34.66 o
   9   2   4       1627.36       1922.99        55.98 o
  10   2   4        206.11        247.45        23.96 o
  11   2   4         94.93         96.57        23.94 o
 -11   3   4         77.00         78.09        23.43 o
 -10   3   4         77.82         58.20        32.19 o
  -9   3   4        254.78        202.67        18.32 o
  -8   3   4        386.48        353.79        18.94 o
  -7   3   4       1558.19       1348.90        44.73 o
  -6   3   4       2241.08       1891.36        91.71 o
  -5   3   4        792.33        681.76        18.13 o
  -4   3   4       2218.26       2270.39       145.09 o
  -3   3   4       4203.29       4221.83       143.31 o
  -2   3   4       1259.42       1186.07        53.50 o
  -1   3   4       2248.63       2100.84        36.20 o
   0   3   4       3933.14       5071.89        89.65 o
   1   3   4        726.00       1028.96        64.44 o
   2   3   4        777.88       1061.86       150.50 o
   3   3   4       7060.03       7634.44        57.89 o
   4   3   4       3044.43       3363.91        34.08 o
   5   3   4        337.46        374.82        23.17 o
   6   3   4        951.58       1067.49        27.82 o
   7   3   4       1003.78       1016.70        50.84 o
   8   3   4        594.49        553.38        46.56 o
   9   3   4        439.91        460.61        35.33 o
  10   3   4        116.88        166.39        27.10 o
  11   3   4         81.31        202.51        28.89 o
 -10   4   4          0.03         31.08        21.41 o
  -9   4   4         44.78         51.84        17.94 o
  -8   4   4        437.43        398.89        24.09 o
  -7   4   4          1.05          0.86        19.21 o
  -6   4   4        226.07        132.94        19.88 o
  -5   4   4       1905.39       1476.15        76.20 o
  -4   4   4        409.30        431.09        58.22 o
  -3   4   4        202.30        165.10        14.33 o
  -2   4   4       3160.42       3212.94       105.25 o
  -1   4   4       1335.14       1244.45        30.93 o
   0   4   4         76.70         72.27        12.13 o
   1   4   4        444.91        762.18        77.07 o
   2   4   4       3347.68       4459.43        32.05 o
   3   4   4        187.43        191.49        26.78 o
   4   4   4       1284.97       1168.79        14.73 o
   5   4   4        654.12        388.42       169.87 o
   6   4   4        741.72        761.06        27.20 o
   7   4   4          1.22         -5.10        21.26 o
   8   4   4        138.30        105.28        32.39 o
   9   4   4        120.06        143.28        33.63 o
  10   4   4          0.09         21.72        32.18 o
 -10   5   4        442.05        413.75        33.89 o
  -9   5   4        353.64        322.31        21.89 o
  -8   5   4        251.33        240.60        22.16 o
  -7   5   4        880.57        702.60        48.81 o
  -6   5   4         35.79         41.08        23.49 o
  -5   5   4        633.85        521.65        49.77 o
  -4   5   4         37.41         32.05        16.51 o
  -3   5   4         29.21         26.96        12.60 o
  -2   5   4        390.13        345.10        17.37 o
  -1   5   4       3026.40       2661.66       115.19 o
   0   5   4      14274.16      17894.39       220.27 o
   1   5   4       1270.99       1968.30       101.87 o
   2   5   4        448.88        530.76        45.08 o
   3   5   4         37.15         44.81        15.73 o
   4   5   4         88.24         94.36        14.85 o
   5   5   4       1379.92       1177.72        17.09 o
   6   5   4         14.52         13.99         8.37 o
   7   5   4       1482.85       2241.98       450.14 o
   8   5   4         80.33         39.78        39.36 o
   9   5   4        589.51        715.06        60.71 o
  10   5   4        384.03        523.74        29.63 o
 -10   6   4        801.34        888.48        50.79 o
  -9   6   4        145.62        196.16        32.04 o
  -8   6   4        654.56        545.27        21.79 o
  -7   6   4          4.07         25.91        18.54 o
  -6   6   4        843.59        745.73        34.12 o
  -5   6   4       3200.03       2807.49        75.78 o
  -4   6   4        666.18        559.49        37.91 o
  -3   6   4        140.52        107.44        12.05 o
  -2   6   4        829.88        568.28        33.93 o
  -1   6   4         42.24         24.07         8.92 o
   0   6   4       1004.07       1157.40        56.36 o
   1   6   4         13.01         20.85        16.47 o
   2   6   4        860.32       1062.52        75.39 o
   3   6   4         45.73         44.98        26.54 o
   4   6   4       2173.56       2100.10        90.36 o
   5   6   4       7787.93       8097.67       360.83 o
   6   6   4       1073.59       1202.35        78.81 o
   7   6   4         12.34         27.44        24.61 o
   8   6   4       1034.32       1185.36        49.89 o
   9   6   4         50.25         48.88        34.45 o
  10   6   4        501.82        592.95        29.47 o
 -10   7   4        227.51        258.97        46.90 o
  -9   7   4          8.67         37.64        38.38 o
  -8   7   4        214.81        220.76        28.65 o
  -7   7   4       1295.69       1273.73        77.83 o
  -6   7   4        527.22        417.05        24.77 o
  -5   7   4         54.18         33.90        14.92 o
  -4   7   4       1897.92       1516.55        33.94 o
  -3   7   4        779.36        565.68        49.12 o
  -2   7   4       1026.72       1022.13        32.24 o
  -1   7   4      10473.42      10078.27        95.53 o
   0   7   4          0.07         16.46         8.28 o
   1   7   4       5018.71       7826.49       183.10 o
   2   7   4       1009.51       1258.42        49.84 o
   3   7   4        489.50        634.19        57.59 o
   4   7   4       1011.52       1418.46        89.58 o
   5   7   4         81.79         53.75        16.85 o
   6   7   4        463.75        469.79        43.65 o
   7   7   4        499.94        681.64        29.04 o
   8   7   4         65.56         84.27        47.70 o
   9   7   4         16.90         10.42        45.72 o
  10   7   4         73.72         68.75        35.78 o
  -9   8   4         89.44        113.74        41.04 o
  -8   8   4        382.56        318.47        30.93 o
  -7   8   4        282.26        243.03        28.42 o
  -6   8   4        254.03        196.90        27.38 o
  -5   8   4        197.22        137.36        25.80 o
  -4   8   4        831.20        750.59        30.70 o
  -3   8   4       1400.85       1187.23        66.55 o
  -2   8   4       5042.27       4340.62        32.87 o
  -1   8   4       3923.95       3646.82        29.24 o
   0   8   4         28.49         42.38         8.59 o
   1   8   4       1235.32       2432.98        43.56 o
   2   8   4       1606.17       3156.73        75.16 o
   3   8   4        588.40        789.62        62.26 o
   4   8   4       1206.39       1312.56        28.79 o
   5   8   4        266.21        229.88        18.39 o
   6   8   4        106.54        100.22        26.60 o
   7   8   4        549.48        567.67        74.96 o
   8   8   4        912.39        895.37        50.84 o
   9   8   4         45.30         33.82        46.18 o
  -9   9   4         38.49         28.71        40.22 o
  -8   9   4        245.68        238.29        63.68 o
  -7   9   4        856.58        894.49        32.21 o
  -6   9   4        225.72        177.88        27.20 o
  -5   9   4        251.20        213.96        25.69 o
  -4   9   4        898.61        775.34        26.91 o
  -3   9   4        103.11        129.67        22.37 o
  -2   9   4        365.46        377.14        31.70 o
  -1   9   4       6548.07       5701.65        48.11 o
   0   9   4         95.58        113.30        44.59 o
   1   9   4       2018.70       3525.14        87.97 o
   2   9   4        807.17        845.36        19.52 o
   3   9   4        297.40        275.56        18.87 o
   4   9   4        278.53        338.31        40.99 o
   5   9   4        641.15        564.08        21.02 o
   6   9   4        531.34        632.44        65.81 o
   7   9   4        428.02        580.76        79.95 o
   8   9   4        113.55         87.45        47.06 o
   9   9   4         65.11         89.80        44.35 o
  -8  10   4        652.79        598.33        31.03 o
  -7  10   4         77.37         45.80        27.83 o
  -6  10   4        381.59        337.93        27.86 o
  -5  10   4       1754.30       1733.45       137.97 o
  -4  10   4        349.63        391.13        63.35 o
  -3  10   4        189.59        202.13        22.54 o
  -2  10   4       1437.47       1368.44        62.96 o
  -1  10   4        468.77        556.11        50.43 o
   0  10   4        485.87        519.26        34.04 o
   1  10   4        941.00        799.62        38.65 o
   2  10   4       1550.63       1579.21        67.80 o
   3  10   4        621.83        600.62        22.78 o
   4  10   4        896.73        858.29        53.88 o
   5  10   4       3526.62       3800.94        80.70 o
   6  10   4        236.24        274.15        49.35 o
   7  10   4        186.80        177.62        28.85 o
   8  10   4        739.51        671.45        45.67 o
  -8  11   4        103.50         81.88        28.68 o
  -7  11   4        142.73         90.31        27.57 o
  -6  11   4         24.72         10.41        25.28 o
  -5  11   4        119.92         80.23        27.44 o
  -4  11   4        446.12        404.87        33.49 o
  -3  11   4         77.70         70.02        19.72 o
  -2  11   4        309.91        286.24        19.33 o
  -1  11   4       3185.78       2798.19       118.20 o
   0  11   4       2327.00       2311.04        25.28 o
   1  11   4       1667.35       2390.11       281.45 o
   2  11   4        422.06        443.09        29.79 o
   3  11   4        119.47         91.97        18.44 o
   4  11   4        155.02        156.21        20.94 o
   5  11   4        338.99        301.01        21.37 o
   6  11   4         37.15         28.36        27.66 o
   7  11   4        352.58        403.17        51.28 o
   8  11   4         38.20         57.96        40.96 o
  -7  12   4         81.16         86.44        25.51 o
  -6  12   4         11.95         12.51        25.93 o
  -5  12   4        394.52        378.06        38.51 o
  -4  12   4        141.65        140.15        21.17 o
  -3  12   4        585.30        521.93        26.13 o
  -2  12   4       1395.50       1432.56       140.42 o
  -1  12   4        574.18        568.33        89.18 o
   0  12   4       1206.11       1343.01       144.59 o
   1  12   4        305.02        365.04        38.43 o
   2  12   4        425.64        684.25       130.13 o
   3  12   4        496.97        525.83       116.62 o
   4  12   4        459.98        416.39        30.32 o
   5  12   4        189.26        232.62        48.17 o
   6  12   4         22.04         13.08        26.52 o
   7  12   4         40.25         41.10        31.53 o
  -6  13   4        239.26        191.61        23.20 o
  -5  13   4          9.52         -5.20        30.54 o
  -4  13   4        720.10        850.89       159.31 o
  -3  13   4        172.96        210.44        32.05 o
  -2  13   4        108.69        112.07        32.04 o
  -1  13   4         12.03         22.09        32.83 o
   0  13   4        400.63        412.94        54.10 o
   1  13   4         28.62         -2.78        30.35 o
   2  13   4         34.78         35.71        30.90 o
   3  13   4        304.91        316.84        31.98 o
   4  13   4       2363.10       2485.43        63.69 o
   5  13   4          7.95         15.13        46.85 o
   6  13   4        387.66        400.02        50.31 o
  -5  14   4        132.71        129.87        51.99 o
  -4  14   4         92.27         81.42        32.18 o
  -3  14   4        170.19        208.04        32.84 o
  -2  14   4        563.02        624.49       102.48 o
  -1  14   4        206.92        296.61        34.45 o
   0  14   4        106.94        141.38        32.47 o
   1  14   4        475.15        487.52        75.42 o
   2  14   4        523.96        610.27       121.51 o
   3  14   4        243.70        213.92        32.30 o
   4  14   4        259.87       3411.87      1708.51 o
   5  14   4         94.40        111.07        50.31 o
  -3  15   4        140.25        158.94        31.69 o
  -2  15   4         96.27        103.50        32.91 o
  -1  15   4        188.67        205.09        46.99 o
   0  15   4        929.79       1176.79        98.39 o
   1  15   4        296.58        377.27       128.30 o
   2  15   4         83.94         84.61        39.39 o
   3  15   4        273.99        280.42        33.15 o
 -11   1   5         34.34         14.88        28.71 o
 -10   1   5        520.14        619.59        23.37 o
  -9   1   5          7.98         15.66        16.79 o
  -8   1   5        404.64        349.99        15.23 o
  -7   1   5         52.14          4.13        12.96 o
  -6   1   5        385.18        260.41        13.11 o
  -5   1   5       6955.29       6027.17        89.77 o
  -4   1   5        306.23        267.52        12.02 o
  -3   1   5      10982.58       9303.34       171.91 o
  -2   1   5       2852.77       4026.76       100.92 o
  -1   1   5       3217.23       2955.48        28.86 o
   0   1   5       6456.84       7885.08       111.74 o
   1   1   5       1071.14       1970.67        96.60 o
   2   1   5       9273.33       9258.30        98.25 o
   3   1   5       3332.57       6605.74       209.82 o
   4   1   5        201.91        168.69        12.44 o
   5   1   5       2309.08       3822.98       180.18 o
   6   1   5        122.17        111.10        30.49 o
   7   1   5        168.61        153.69        26.71 o
   8   1   5        394.90        349.95        30.04 o
   9   1   5          6.89          6.04        31.11 o
  10   1   5        451.27        421.30        50.39 o
  11   1   5         98.60        118.59        24.42 o
 -11   2   5         35.99         34.31        29.34 o
 -10   2   5         77.50         91.94        21.35 o
  -9   2   5        423.51        368.98        18.67 o
  -8   2   5       1013.93        975.48        18.54 o
  -7   2   5          4.92          0.16        13.55 o
  -6   2   5         74.74         26.86        14.54 o
  -5   2   5       1289.78       1042.29        15.10 o
  -4   2   5       3225.24       2763.32        73.19 o
  -3   2   5        410.39        404.49        17.33 o
  -2   2   5       1256.70       1005.37        79.29 o
  -1   2   5         32.88         30.26        17.24 o
   0   2   5       2804.90       3247.79        96.35 o
   1   2   5         81.55         92.41        14.25 o
   2   2   5        423.14        671.30       125.33 o
   3   2   5        249.95        239.39         7.44 o
   4   2   5       1033.56       1194.43       136.10 o
   5   2   5        396.74        508.43        55.59 o
   6   2   5        242.34        187.29        18.96 o
   7   2   5          1.59         33.21        38.96 o
   8   2   5        363.56        313.08        32.08 o
   9   2   5        743.99        783.29        53.63 o
  10   2   5         29.61         28.91        27.97 o
  11   2   5         51.62         82.19        24.25 o
 -10   3   5         20.05          6.95        21.58 o
  -9   3   5        120.06        108.69        17.93 o
  -8   3   5        188.04        103.20        18.16 o
  -7   3   5       1182.09       1016.10        22.87 o
  -6   3   5         45.93         16.43        19.30 o
  -5   3   5        879.57        713.90        20.20 o
  -4   3   5       1280.12       1338.17        62.04 o
  -3   3   5        857.27        884.25        18.07 o
  -2   3   5       5213.92       5227.27       202.88 o
  -1   3   5       1233.16       1682.49       165.50 o
   0   3   5       2631.19       2953.69        70.49 o
   1   3   5       4055.46       4007.26        27.13 o
   2   3   5       3543.36       5067.88       374.71 o
   3   3   5        371.23        509.79       134.49 o
   4   3   5       1722.74       1635.68        27.94 o
   5   3   5        365.56        298.97        23.21 o
   6   3   5         50.29          5.27        34.17 o
   7   3   5        499.72        475.66        43.65 o
   8   3   5        591.90        613.74        47.42 o
   9   3   5         46.85         23.18        47.59 o
  10   3   5         13.91        -23.25        32.65 o
 -10   4   5         58.23         44.73        21.40 o
  -9   4   5        557.19        587.82        23.26 o
  -8   4   5        137.50        114.20        20.76 o
  -7   4   5       1152.16        947.68        22.79 o
  -6   4   5        390.33        330.38        20.31 o
  -5   4   5        132.50        107.22        20.95 o
  -4   4   5         40.99         39.39        15.18 o
  -3   4   5        804.09        627.14        32.50 o
  -2   4   5       3094.03       3011.27       316.46 o
  -1   4   5        320.52        428.43        50.38 o
   0   4   5         42.46         55.79        12.46 o
   1   4   5       1032.17       1112.73        29.18 o
   2   4   5       6558.64       6776.97        38.47 o
   3   4   5       1498.23       1355.25        43.40 o
   4   4   5        129.80        126.63        11.07 o
   5   4   5        202.96        180.91        25.88 o
   6   4   5       1093.41       1058.27        29.07 o
   7   4   5       1032.00        989.79        24.29 o
   8   4   5         42.10         12.33        44.37 o
   9   4   5        184.56        171.29        35.91 o
  10   4   5         39.07         42.58        37.52 o
 -10   5   5        187.27        296.41        31.38 o
  -9   5   5        481.97        503.89        44.63 o
  -8   5   5         45.14         53.89        19.99 o
  -7   5   5        330.24        254.85        21.28 o
  -6   5   5         93.06         66.85        19.02 o
  -5   5   5       1090.21        972.83        34.22 o
  -4   5   5       1272.29       1090.39        28.09 o
  -3   5   5       1261.46       1090.18        43.56 o
  -2   5   5        672.89        682.14        38.14 o
  -1   5   5        762.72        869.75        65.89 o
   0   5   5       5653.79       6170.21       114.64 o
   1   5   5       1740.41       1752.20        95.70 o
   2   5   5        846.00       1062.28        25.89 o
   3   5   5        838.09        933.00        46.93 o
   4   5   5       3261.58       2928.31        46.00 o
   5   5   5       1724.34       1604.97        60.86 o
   6   5   5        112.80        172.51        28.43 o
   7   5   5        562.47        535.31        28.66 o
   8   5   5         23.44         -0.08        32.21 o
   9   5   5        146.32        178.19        55.57 o
  10   5   5         59.96         29.80        35.25 o
 -10   6   5         91.54         68.31        45.95 o
  -9   6   5        157.94        106.05        28.84 o
  -8   6   5        105.23        135.04        21.18 o
  -7   6   5        111.89         66.93        18.83 o
  -6   6   5       1420.56       1300.53        89.38 o
  -5   6   5        751.92        680.40        30.77 o
  -4   6   5       2054.44       1613.27        69.58 o
  -3   6   5        186.45        155.63        10.21 o
  -2   6   5        948.05        943.39        23.46 o
  -1   6   5         56.51         63.20         9.58 o
   0   6   5       3031.23       3444.22        80.40 o
   1   6   5        117.58        157.78        25.75 o
   2   6   5        387.09        665.80        35.80 o
   3   6   5        533.28        616.66        20.19 o
   4   6   5        623.63        867.98        76.72 o
   5   6   5       1321.85       1366.58        19.82 o
   6   6   5        640.01        841.23        37.11 o
   7   6   5        169.84        246.72        30.53 o
   8   6   5         33.64         84.31        48.21 o
   9   6   5        248.70        277.36        35.08 o
  10   6   5         32.41          4.10        26.83 o
  -9   7   5         30.35         25.40        39.59 o
  -8   7   5        401.70        349.28        30.12 o
  -7   7   5        343.94        272.71        29.70 o
  -6   7   5        312.83        242.77        28.25 o
  -5   7   5        536.66        407.61        49.18 o
  -4   7   5       1420.91       1136.18        29.89 o
  -3   7   5        925.69        732.14        25.83 o
  -2   7   5       7425.25       5658.78       221.45 o
  -1   7   5        751.37       1107.82       100.17 o
   0   7   5        176.55        179.26        29.15 o
   1   7   5       2468.79       2436.95       191.05 o
   2   7   5       2404.33       4615.55        55.98 o
   3   7   5        679.34        878.59        22.91 o
   4   7   5        500.44        690.73       178.05 o
   5   7   5       1524.99       1503.13        53.99 o
   6   7   5        437.05        390.72        36.98 o
   7   7   5        551.13        637.26        28.30 o
   8   7   5        588.45        623.74        49.60 o
   9   7   5          9.58         -6.01        37.92 o
  -9   8   5         11.80         20.78        38.68 o
  -8   8   5         18.41         30.10        45.21 o
  -7   8   5        102.92        165.83        28.34 o
  -6   8   5        353.23        333.02        27.91 o
  -5   8   5        122.55         97.83        25.06 o
  -4   8   5         46.81         35.62        25.53 o
  -3   8   5        456.34        406.84        24.58 o
  -2   8   5        278.06        238.21        22.54 o
  -1   8   5        552.13        520.97        56.88 o
   0   8   5        500.48        479.60        88.62 o
   1   8   5        192.97        333.42        16.93 o
   2   8   5        631.82        735.48        25.28 o
   3   8   5        457.64        543.82        46.49 o
   4   8   5        142.29        151.33        20.60 o
   5   8   5         55.36         24.97        16.92 o
   6   8   5        786.89        909.90        31.56 o
   7   8   5        297.44        384.66        28.56 o
   8   8   5         46.31         53.62        46.12 o
   9   8   5         15.98          4.80        48.44 o
  -9   9   5        356.35        455.38        59.02 o
  -8   9   5         95.24        139.61        48.29 o
  -7   9   5        166.09        201.44        42.59 o
  -6   9   5         47.27         42.06        26.03 o
  -5   9   5        352.44        312.28        26.92 o
  -4   9   5        928.93        780.42        39.44 o
  -3   9   5        124.66         75.06        27.10 o
  -2   9   5       2644.01       2051.80        28.13 o
  -1   9   5        212.73        180.79        45.54 o
   0   9   5       2502.98       2614.14       130.90 o
   1   9   5         68.68         91.55        12.59 o
   2   9   5        913.79       1489.44       109.45 o
   3   9   5        266.51        266.30        18.34 o
   4   9   5        841.94        850.74        31.66 o
   5   9   5        563.63        579.56        20.63 o
   6   9   5        154.25        175.69        27.93 o
   7   9   5         92.63        136.43        28.10 o
   8   9   5         45.04         67.33        46.87 o
   9   9   5        108.32        168.00        47.45 o
  -8  10   5         24.23         44.22        28.86 o
  -7  10   5        221.68        153.66        28.50 o
  -6  10   5         23.95          7.77        31.70 o
  -5  10   5        593.25        562.77        29.85 o
  -4  10   5        426.21        343.15        26.26 o
  -3  10   5         79.29         40.35        23.27 o
  -2  10   5        609.10        512.18        23.29 o
  -1  10   5         77.26        107.74        23.10 o
   0  10   5        699.80        677.36        40.28 o
   1  10   5        226.41        234.12        22.96 o
   2  10   5        602.31        605.19        35.81 o
   3  10   5        134.14        112.56        18.51 o
   4  10   5        131.93        161.55        31.32 o
   5  10   5        399.92        405.51        26.74 o
   6  10   5         23.08         30.37        28.80 o
   7  10   5        291.82        309.13        30.51 o
   8  10   5         48.40         33.12        41.54 o
  -7  11   5        166.33        171.63        27.98 o
  -6  11   5        199.16        127.51        28.88 o
  -5  11   5        219.13        186.57        26.79 o
  -4  11   5       1761.87       1924.30       171.81 o
  -3  11   5        315.68        195.28        23.61 o
  -2  11   5        337.62        418.03        36.39 o
  -1  11   5        416.61        339.48        42.78 o
   0  11   5         24.99         20.69        16.30 o
   1  11   5        133.13        197.64        35.75 o
   2  11   5       1071.55       1026.41        31.74 o
   3  11   5        125.86        155.99        62.59 o
   4  11   5       4788.17       4643.85       150.18 o
   5  11   5        525.18        574.54        63.54 o
   6  11   5        651.86        705.70       108.58 o
   7  11   5         54.06         50.90        27.66 o
  -7  12   5        368.47        369.98        30.59 o
  -6  12   5        168.88         98.40        26.89 o
  -5  12   5        345.53        331.11        42.63 o
  -4  12   5        146.31        112.57        21.68 o
  -3  12   5        315.63        278.64        41.06 o
  -2  12   5       1723.94       1662.85        27.95 o
  -1  12   5        542.84        501.20        34.58 o
   0  12   5          2.10         27.32        28.96 o
   1  12   5        251.93        302.89        65.49 o
   2  12   5       2670.33       2779.21       148.31 o
   3  12   5        988.49        972.84        63.06 o
   4  12   5         55.23         62.10        26.97 o
   5  12   5        114.44        130.23        47.63 o
   6  12   5        251.14        272.74        48.00 o
   7  12   5        346.19        344.85        42.66 o
  -6  13   5        113.87         87.30        23.36 o
  -5  13   5          2.99         20.52        30.31 o
  -4  13   5        399.26        404.37        36.73 o
  -3  13   5         27.05         48.08        45.64 o
  -2  13   5        335.67        380.80        42.11 o
  -1  13   5         39.12         20.75        29.87 o
   0  13   5         79.07         53.20        30.02 o
   1  13   5        116.98         93.98        29.75 o
   2  13   5        102.04        198.19        47.39 o
   3  13   5         64.02         50.77        29.16 o
   4  13   5        358.69        380.47        51.65 o
   5  13   5          7.19          4.26        46.21 o
   6  13   5         41.70         25.05        47.75 o
  -5  14   5        273.79        218.76        34.02 o
  -4  14   5        225.66        218.72        57.64 o
  -3  14   5          7.22         87.29        51.04 o
  -2  14   5        179.79        202.52        43.93 o
  -1  14   5        336.48        301.91        33.42 o
   0  14   5        872.29       1008.68       103.93 o
   1  14   5        142.77        215.67        68.24 o
   2  14   5        235.32        237.18        37.74 o
   3  14   5         23.76          7.25        29.99 o
   4  14   5         79.95        135.85        52.01 o
   5  14   5        402.44        458.01        54.00 o
  -3  15   5        123.94        103.46        45.82 o
  -2  15   5        134.36        142.72        34.37 o
  -1  15   5        319.31        346.12        67.88 o
   0  15   5          0.24          3.94        32.67 o
   1  15   5        534.07        626.28       107.33 o
   2  15   5        396.04        349.68        76.63 o
   3  15   5        271.81        226.47        45.42 o
 -10   0   6        274.37        241.99        41.69 o
  -9   0   6        923.63        650.02        54.40 o
  -8   0   6        262.04        270.09        22.72 o
  -7   0   6        277.32        156.46        33.52 o
  -6   0   6        105.35         28.67        15.86 o
  -5   0   6       1057.17        755.10        19.26 o
  -4   0   6       3758.33       3160.42       138.00 o
  -3   0   6       3806.90       3411.01        39.76 o
  -2   0   6       2210.08       2109.09        25.05 o
  -1   0   6       3382.28       4426.05       242.57 o
   0   0   6       7908.20       9058.74       218.81 o
   1   0   6       8414.14       7997.52       435.74 o
   2   0   6        694.48       1278.09        84.69 o
   3   0   6       6877.47       7306.86       150.34 o
   4   0   6       7727.12       6557.39       239.13 o
   5   0   6        385.43        501.40        37.01 o
   6   0   6        333.60        402.50        38.78 o
   7   0   6        825.21        952.64        43.48 o
   8   0   6        444.05        402.56        44.81 o
   9   0   6       2756.55       2950.71        63.00 o
  10   0   6        851.32       1093.76        52.36 o
 -10   1   6        123.31        101.63        28.08 o
  -9   1   6        395.56        345.23        30.16 o
  -8   1   6         38.89         -7.98        13.76 o
  -7   1   6         46.61         11.81        12.87 o
  -6   1   6       1717.87       1406.31        54.27 o
  -5   1   6       4290.24       3477.34        47.62 o
  -4   1   6       1137.62       1067.88        76.41 o
  -3   1   6       1406.88       1071.43        71.12 o
  -2   1   6       9483.23       8097.62        95.32 o
  -1   1   6        330.38        367.80        18.47 o
   0   1   6         40.54         31.47        13.45 o
   1   1   6        436.74        464.48        21.61 o
   2   1   6       2902.18       5205.99       135.77 o
   3   1   6       1070.96       1081.22        84.38 o
   4   1   6       3270.61       3043.88        78.68 o
   5   1   6       1469.20       2243.85        66.89 o
   6   1   6        811.50       1000.05        29.02 o
   7   1   6        113.02         93.43        27.75 o
   8   1   6        102.50        110.91        29.97 o
   9   1   6        409.33        469.25        56.99 o
  10   1   6        331.50        356.19        35.24 o
 -10   2   6        185.53        145.05        28.91 o
  -9   2   6         26.79         -2.48        17.49 o
  -8   2   6        258.65        277.10        14.93 o
  -7   2   6        240.22        218.76        18.50 o
  -6   2   6       2225.79       1783.23        27.34 o
  -5   2   6         29.14        -13.32        17.28 o
  -4   2   6        465.90        506.78        28.80 o
  -3   2   6       7591.16       7368.37       187.48 o
  -2   2   6        882.62        803.99        35.65 o
  -1   2   6        357.65        398.76        34.07 o
   0   2   6          0.07         11.09        16.98 o
   1   2   6        880.88        810.42        64.77 o
   2   2   6       1643.00       1558.84        23.30 o
   3   2   6      11505.37      10870.41       245.55 o
   4   2   6       1447.67       1308.55        38.45 o
   5   2   6         29.78         18.81        14.37 o
   6   2   6        878.14       1169.46        53.66 o
   7   2   6        116.92        110.51        39.98 o
   8   2   6         92.86         86.43        31.05 o
   9   2   6         28.58         26.94        33.79 o
  10   2   6        272.84        278.27        39.00 o
 -10   3   6         15.94         -5.90        21.54 o
  -9   3   6        258.94        175.27        18.86 o
  -8   3   6        353.30        251.28        18.21 o
  -7   3   6        383.15        278.32        21.85 o
  -6   3   6       1157.20        939.59        23.42 o
  -5   3   6       1362.67       1045.77        73.05 o
  -4   3   6       1172.81       1480.73       118.67 o
  -3   3   6       1143.81       1094.24        24.73 o
  -2   3   6      10835.12       9403.09        71.11 o
  -1   3   6        481.50        512.59        38.08 o
   0   3   6        262.72        271.02        16.13 o
   1   3   6       1050.95        971.46        20.16 o
   2   3   6       3358.24       6506.61        37.71 o
   3   3   6        693.89        868.92       132.80 o
   4   3   6       2641.64       2132.03       472.68 o
   5   3   6        429.80        466.94        20.77 o
   6   3   6        467.52        511.16        20.74 o
   7   3   6        620.15        490.74        44.64 o
   8   3   6        852.81        967.75        51.85 o
   9   3   6        622.36        711.05        50.83 o
  10   3   6         52.31         15.51        33.21 o
 -10   4   6        253.24        200.39        36.30 o
  -9   4   6        152.10         83.14        18.53 o
  -8   4   6        256.72        121.27        20.87 o
  -7   4   6        567.63        382.20        22.65 o
  -6   4   6        516.58        402.60        20.06 o
  -5   4   6        494.37        469.15        42.60 o
  -4   4   6       2019.64       2065.73       113.39 o
  -3   4   6       1010.53        895.30        59.70 o
  -2   4   6        478.99        680.42        17.32 o
  -1   4   6        541.21        614.14        21.31 o
   0   4   6      11182.65      13623.12       208.73 o
   1   4   6        969.57        977.45        36.39 o
   2   4   6       1443.24       1659.66        21.13 o
   3   4   6       1594.98       1494.10        22.04 o
   4   4   6       6637.40       6333.91       400.95 o
   5   4   6        161.46        179.59        25.98 o
   6   4   6       1048.12       1172.02       111.76 o
   7   4   6       1004.41        951.94        47.90 o
   8   4   6        717.89        700.10        49.13 o
   9   4   6        474.93        509.15        53.19 o
  10   4   6        377.29        416.16        37.23 o
 -10   5   6         28.68         11.37        48.69 o
  -9   5   6        181.01        118.34        21.96 o
  -8   5   6        833.01        762.60        23.15 o
  -7   5   6         23.11         25.97        22.21 o
  -6   5   6        620.38        562.83        52.13 o
  -5   5   6       1990.75       1825.89        50.08 o
  -4   5   6       1231.45       1176.45        76.60 o
  -3   5   6        765.20        774.63        56.65 o
  -2   5   6       1044.82       1085.12        33.66 o
  -1   5   6       2163.79       2084.57       117.76 o
   0   5   6        245.82        234.07        19.13 o
   1   5   6        684.83       1072.24        68.25 o
   2   5   6       2439.46       2353.89        23.64 o
   3   5   6       1568.72       1627.67        31.64 o
   4   5   6       2906.50       2829.43        59.28 o
   5   5   6       3771.06       3410.81       399.93 o
   6   5   6        271.07        247.89        29.74 o
   7   5   6         25.00         -6.19        44.91 o
   8   5   6        670.93        772.40        53.30 o
   9   5   6        497.17        652.31        36.72 o
  10   5   6         18.66         12.53        35.73 o
 -10   6   6         42.98         17.65        44.08 o
  -9   6   6         86.82        129.40        29.81 o
  -8   6   6        414.73        489.78        56.44 o
  -7   6   6        267.50        229.44        20.09 o
  -6   6   6       1101.15       1033.58        21.94 o
  -5   6   6        516.77        459.87        32.94 o
  -4   6   6        306.61        252.90        16.35 o
  -3   6   6        361.57        289.66        21.20 o
  -2   6   6       1062.68        854.21        28.84 o
  -1   6   6       3844.62       3032.74        53.36 o
   0   6   6       9651.70      10677.75       273.27 o
   1   6   6       1491.13       2120.94        33.31 o
   2   6   6        340.50        469.69        19.44 o
   3   6   6        900.24        900.20        29.39 o
   4   6   6         93.18         79.48        46.74 o
   5   6   6        297.46        284.95        52.75 o
   6   6   6        349.22        408.31        34.55 o
   7   6   6        444.88        451.32        31.46 o
   8   6   6        215.43        236.11       143.10 o
   9   6   6         34.00         84.25        34.55 o
  10   6   6        112.49        150.06        38.74 o
  -9   7   6        374.97        367.03        73.79 o
  -8   7   6        899.83        982.60        63.58 o
  -7   7   6        243.16        244.70        60.39 o
  -6   7   6       1100.42       1101.96        77.44 o
  -5   7   6        795.77        661.96        33.79 o
  -4   7   6        983.88        870.43        24.75 o
  -3   7   6         59.66         29.93        13.09 o
  -2   7   6       7968.77       7101.45       164.12 o
  -1   7   6       3420.09       3102.20       184.34 o
   0   7   6        567.10        561.16        49.50 o
   1   7   6       3050.65       3296.93        28.32 o
   2   7   6       5647.26       7437.84        65.79 o
   3   7   6         77.59         84.60        19.25 o
   4   7   6        310.68        404.81        68.21 o
   5   7   6        333.18        348.64        58.05 o
   6   7   6        877.73        994.44        40.75 o
   7   7   6        399.71        461.46        35.57 o
   8   7   6       1043.80       1182.90        53.61 o
   9   7   6        396.01        457.08        37.17 o
  -9   8   6        492.75        540.30        87.16 o
  -8   8   6        323.13        198.19        28.84 o
  -7   8   6       5198.88       5255.26       122.21 o
  -6   8   6       1661.28       1535.89        42.53 o
  -5   8   6        893.68        934.24        30.44 o
  -4   8   6        486.03        480.00        96.92 o
  -3   8   6        100.57         58.38        24.09 o
  -2   8   6       1095.67        888.95        25.50 o
  -1   8   6       2796.16       2301.28        49.81 o
   0   8   6        345.18        243.94        39.41 o
   1   8   6        869.11       1368.71        30.22 o
   2   8   6        783.70        935.79        36.71 o
   3   8   6        258.35        261.95        22.01 o
   4   8   6       1229.70       1272.91        55.41 o
   5   8   6        308.86        417.24        71.83 o
   6   8   6       2776.85       3217.72        54.38 o
   7   8   6       2241.62       3543.45       152.98 o
   8   8   6        971.59       1064.06        52.76 o
   9   8   6        206.91        273.26        50.00 o
  -8   9   6        779.02        753.98        44.83 o
  -7   9   6         20.23         34.49        34.48 o
  -6   9   6         95.73        126.80        28.27 o
  -5   9   6        684.29        703.25        89.06 o
  -4   9   6        578.16        636.01        74.15 o
  -3   9   6       1724.10       1414.26        29.40 o
  -2   9   6       2730.05       2648.59       192.61 o
  -1   9   6       6581.51       5423.16        37.22 o
   0   9   6       1150.47       1256.94        24.37 o
   1   9   6       1998.97       3406.28       133.47 o
   2   9   6       2988.99       3668.22        60.27 o
   3   9   6        528.05        834.04        51.37 o
   4   9   6       1878.10       1966.68        29.02 o
   5   9   6       2251.36       2351.47       153.88 o
   6   9   6        157.66        149.60        28.78 o
   7   9   6          6.87         43.66        28.65 o
   8   9   6       1330.23       1524.97        53.57 o
  -8  10   6         79.21         82.76        34.17 o
  -7  10   6       1032.10        949.86        33.80 o
  -6  10   6        552.58        543.08        30.81 o
  -5  10   6          1.42         -5.96        25.72 o
  -4  10   6        248.99        214.37        25.87 o
  -3  10   6        863.24        759.86        27.46 o
  -2  10   6       2184.40       1850.70        38.16 o
  -1  10   6       6552.63       6459.45       128.87 o
   0  10   6       4872.68       5145.98       148.81 o
   1  10   6       5881.13       6622.14        67.84 o
   2  10   6        989.51       1455.93       101.78 o
   3  10   6        863.23        977.82        32.19 o
   4  10   6        119.34        128.45        19.39 o
   5  10   6          0.46        -20.97        26.59 o
   6  10   6        229.08        303.67        65.11 o
   7  10   6       1467.07       1684.38        37.34 o
   8  10   6         35.30         54.04        44.59 o
  -7  11   6         73.35         77.89        28.71 o
  -6  11   6        314.27        287.08        29.25 o
  -5  11   6        399.08        345.01        28.75 o
  -4  11   6        240.19        217.14        26.76 o
  -3  11   6         16.37        -31.14        40.70 o
  -2  11   6       1018.75        809.92        25.23 o
  -1  11   6       1293.31       1109.22        24.72 o
   0  11   6          7.62         18.20        20.98 o
   1  11   6        964.96       1072.25        80.14 o
   2  11   6        838.23       1000.42        56.38 o
   3  11   6          5.05         -2.05        26.64 o
   4  11   6        486.85        450.10        29.50 o
   5  11   6       1071.31       1128.10        89.75 o
   6  11   6         96.32        170.71        83.69 o
   7  11   6        140.73        153.20        30.07 o
  -6  12   6        233.25        197.42        35.49 o
  -5  12   6        295.05        212.20        27.08 o
  -4  12   6        355.27        322.19        26.65 o
  -3  12   6         64.54         35.07        24.54 o
  -2  12   6        448.98        453.13        35.85 o
  -1  12   6        127.90        121.23        29.09 o
   0  12   6         44.99         65.58        28.07 o
   1  12   6         72.71         86.32        28.96 o
   2  12   6       1101.32       1104.27        46.23 o
   3  12   6        171.86        143.92        27.78 o
   4  12   6        454.96        488.62        77.43 o
   5  12   6        327.38        338.62        48.64 o
   6  12   6        461.85        514.00        49.54 o
  -6  13   6        134.74        135.63        23.27 o
  -5  13   6         52.07         54.97        22.46 o
  -4  13   6         82.09         56.01        32.58 o
  -3  13   6        249.79        221.09       116.37 o
  -2  13   6        626.87        681.86       146.16 o
  -1  13   6        611.13        694.62       146.24 o
   0  13   6        132.02        194.81        31.41 o
   1  13   6        646.34        684.32        39.80 o
   2  13   6        249.43        349.17        58.20 o
   3  13   6        661.32        584.81        50.17 o
   4  13   6         96.34         20.43        47.37 o
   5  13   6        158.49        146.07        49.29 o
   6  13   6         48.02         67.48        49.36 o
  -4  14   6          8.27         16.22        51.28 o
  -3  14   6        960.10       1115.69       227.03 o
  -2  14   6       1010.58       1066.23       219.83 o
  -1  14   6        340.45        351.23        68.85 o
   0  14   6        337.15        375.45        49.82 o
   1  14   6        365.64        434.53        92.00 o
   2  14   6       1016.26       1149.99       153.79 o
   3  14   6       1866.75       2203.41       282.66 o
   4  14   6         16.07        -41.18        48.61 o
  -2  15   6         40.84         12.05        48.81 o
  -1  15   6        105.94         97.47        32.67 o
   0  15   6          7.37         22.55        30.97 o
   1  15   6        222.19        234.87        33.36 o
   2  15   6         19.96         88.94        31.41 o
 -10   1   7         23.30         23.22        27.76 o
  -9   1   7        923.43        915.44        32.48 o
  -8   1   7        309.48        239.13        14.00 o
  -7   1   7         64.52         30.43        12.22 o
  -6   1   7        347.41        243.51        12.22 o
  -5   1   7         19.39          8.83        11.64 o
  -4   1   7       1783.73       1238.98        52.72 o
  -3   1   7        506.37        474.47        17.61 o
  -2   1   7       1736.51       1759.76        83.04 o
  -1   1   7        166.56        159.29        17.33 o
   0   1   7        994.30       1093.94        37.41 o
   1   1   7         89.82         99.73        13.57 o
   2   1   7       3393.40       3299.46        37.18 o
   3   1   7        156.67        211.52        18.09 o
   4   1   7       1756.63       1258.78       165.56 o
   5   1   7         11.24         19.47        11.94 o
   6   1   7        156.00        142.90        27.52 o
   7   1   7         21.63          1.43        28.50 o
   8   1   7        608.79        747.08        34.81 o
   9   1   7       1095.81       1234.00        38.83 o
  10   1   7         38.90         42.40        34.29 o
 -10   2   7        136.37        141.41        27.90 o
  -9   2   7        139.59         62.33        24.62 o
  -8   2   7         33.62          5.16        16.30 o
  -7   2   7        351.78        183.90        30.91 o
  -6   2   7       1458.71       1269.18        23.08 o
  -5   2   7        138.49         92.78        21.35 o
  -4   2   7        527.76        504.57        18.79 o
  -3   2   7        103.55         84.12        17.01 o
  -2   2   7       1118.09        992.07        45.75 o
  -1   2   7        590.63        526.43        78.85 o
   0   2   7       1961.69       2509.38        49.50 o
   1   2   7       1188.21       1214.56        28.99 o
   2   2   7       2683.31       2554.13        23.25 o
   3   2   7         55.32         20.69        13.34 o
   4   2   7        439.84        427.79        39.16 o
   5   2   7        326.17        303.88        15.48 o
   6   2   7       1141.78       1366.95        73.00 o
   7   2   7       1101.92       1073.09        40.69 o
   8   2   7         47.92         64.89        32.14 o
   9   2   7        436.68        497.13        36.41 o
  10   2   7         49.97         29.35        34.22 o
 -10   3   7         24.53         37.50        26.90 o
  -9   3   7         29.29         16.91        21.49 o
  -8   3   7        771.00        772.76        30.36 o
  -7   3   7        135.11         31.03        21.41 o
  -6   3   7        587.54        505.49        20.17 o
  -5   3   7        661.27        587.18        19.53 o
  -4   3   7        675.33        629.87        18.94 o
  -3   3   7       5314.43       5192.95       137.17 o
  -2   3   7       8528.88       8133.48        52.09 o
  -1   3   7       1720.76       1820.63        49.66 o
   0   3   7       5826.92       6453.66       110.34 o
   1   3   7        896.66       1269.42        22.66 o
   2   3   7       5908.96       7380.20       101.53 o
   3   3   7       9032.93       9080.45       197.31 o
   4   3   7        551.85        432.60        57.72 o
   5   3   7        280.64        282.68        22.85 o
   6   3   7        186.86        127.59        19.75 o
   7   3   7        418.80        339.81        45.13 o
   8   3   7        261.22        233.51        47.41 o
   9   3   7         35.57         13.07        48.48 o
  10   3   7         49.87         79.61        48.60 o
 -10   4   7         41.57         21.56        28.28 o
  -9   4   7        487.19        518.98        29.36 o
  -8   4   7         40.91         -1.53        20.40 o
  -7   4   7        172.10        151.96        20.26 o
  -6   4   7       1839.32       1619.13        81.08 o
  -5   4   7        619.89        567.38        54.12 o
  -4   4   7        434.19        402.78        19.91 o
  -3   4   7       1039.78        847.66        30.08 o
  -2   4   7       1233.52       1227.68        24.82 o
  -1   4   7       2451.45       3216.72        98.83 o
   0   4   7      12315.97      15137.31        77.32 o
   1   4   7       7194.63       7019.21       448.83 o
   2   4   7       2316.04       2307.40        92.13 o
   3   4   7        870.38        887.84        23.52 o
   4   4   7        986.91        801.89        32.85 o
   5   4   7       1122.22       1130.15        29.40 o
   6   4   7        681.58        745.60        48.64 o
   7   4   7         60.74         11.96        43.54 o
   8   4   7        127.60        122.92        48.45 o
   9   4   7        251.43        159.42        52.85 o
  10   4   7        114.47        189.84        43.17 o
 -10   5   7         67.13        -17.37        43.54 o
  -9   5   7        373.55        327.83        22.27 o
  -8   5   7        255.44        239.86        36.19 o
  -7   5   7        237.05        149.09        19.92 o
  -6   5   7        953.48        750.97        22.21 o
  -5   5   7         13.44         19.93        17.97 o
  -4   5   7       3802.06       3117.55        34.86 o
  -3   5   7         89.45         56.73        15.32 o
  -2   5   7        212.95        198.33        15.23 o
  -1   5   7       2909.59       2484.94        27.14 o
   0   5   7         75.03         42.27        19.47 o
   1   5   7       1192.39       1694.05        24.38 o
   2   5   7         92.19        126.92        18.70 o
   3   5   7        216.05        187.58        20.91 o
   4   5   7       1163.93       1475.19        86.16 o
   5   5   7         35.73         30.12        10.20 o
   6   5   7       1882.19       1965.98        38.62 o
   7   5   7        630.39        665.92        49.99 o
   8   5   7         81.65         68.83        49.15 o
   9   5   7        464.93        598.53        56.15 o
  10   5   7         76.54         67.94        36.16 o
  -9   6   7        235.53        117.71        41.73 o
  -8   6   7         36.64         39.89        28.73 o
  -7   6   7       1333.07       1162.07        23.32 o
  -6   6   7       1159.32       1013.61        24.54 o
  -5   6   7        406.92        339.13        19.46 o
  -4   6   7         52.98         48.48        17.45 o
  -3   6   7        208.80        168.01        15.85 o
  -2   6   7       7459.29       6846.45       186.25 o
  -1   6   7        666.58        745.13        34.28 o
   0   6   7       1493.54       1516.07        88.16 o
   1   6   7       1768.09       1585.25        24.50 o
   2   6   7       2591.43       4361.71       219.95 o
   3   6   7        682.49        722.61        30.56 o
   4   6   7         16.20         -0.71        17.26 o
   5   6   7        264.83        253.03        15.85 o
   6   6   7        358.08        325.65        34.42 o
   8   6   7         85.99        118.48        53.09 o
   9   6   7        537.13        747.80        57.97 o
  -9   7   7         52.55          7.41        39.04 o
  -8   7   7        811.94        880.38       122.36 o
  -7   7   7         90.03        110.20        33.61 o
  -6   7   7        571.31        600.74        31.33 o
  -5   7   7        438.65        382.36        35.39 o
  -4   7   7         15.83          9.43        15.26 o
  -3   7   7         34.09          5.66        15.23 o
  -2   7   7        399.85        421.62        31.50 o
  -1   7   7       2654.46       2373.60       134.25 o
   0   7   7        373.69        311.17        21.83 o
   1   7   7       1910.86       2177.41        27.08 o
   2   7   7        128.08        201.71        25.49 o
   3   7   7        106.08         83.33        19.37 o
   4   7   7         51.05         49.30        23.56 o
   5   7   7       1351.36       1288.63        82.78 o
   6   7   7        321.55        317.14        36.28 o
   8   7   7        248.03        404.12        55.46 o
   9   7   7        156.75        183.02        36.31 o
  -9   8   7        272.84        305.94        40.40 o
  -8   8   7         70.00        115.19        29.99 o
  -7   8   7        372.77        503.82       111.00 o
  -6   8   7         35.52         76.72        27.89 o
  -5   8   7        131.06        111.95        27.21 o
  -4   8   7         86.07         52.87        32.05 o
  -3   8   7        108.80        257.46       112.19 o
  -2   8   7        237.71        279.37        46.19 o
  -1   8   7       1200.39       1158.85        84.53 o
   0   8   7         31.31          4.87        20.91 o
   1   8   7        974.08       1120.08        32.79 o
   2   8   7        746.54        769.38        19.69 o
   3   8   7        285.52        309.86        39.69 o
   4   8   7        283.21        269.43        21.76 o
   5   8   7        397.53        440.17        38.48 o
   6   8   7         25.21        -28.59        36.31 o
   8   8   7         52.60        116.12        45.11 o
   9   8   7        101.46        134.50        36.06 o
  -8   9   7         83.71        111.88        30.09 o
  -7   9   7        408.49        424.12        37.36 o
  -6   9   7        173.90        195.29        58.41 o
  -5   9   7       1498.53       1418.00        50.21 o
  -4   9   7        580.98        562.98        28.50 o
  -3   9   7        371.77        279.64        25.31 o
  -2   9   7         37.67         33.02        23.58 o
  -1   9   7        291.75        239.87        22.60 o
   0   9   7        202.95        201.33        21.98 o
   1   9   7         98.42        118.16        23.28 o
   2   9   7         34.99         22.03        17.50 o
   3   9   7        113.09        114.25        51.22 o
   4   9   7        853.32        914.31        71.98 o
   5   9   7       1528.93       2170.76        52.58 o
   6   9   7         86.87         22.81        63.74 o
   7   9   7        332.95        445.64        59.02 o
   8   9   7        104.77         99.91        43.42 o
  -8  10   7         88.08         81.70        30.27 o
  -7  10   7         32.84         71.43        53.93 o
  -6  10   7        914.05        892.23        50.49 o
  -5  10   7        246.68        226.22        28.35 o
  -4  10   7        100.23         90.19        25.76 o
  -3  10   7        166.51        131.61        40.23 o
  -2  10   7        275.38        281.83        25.42 o
  -1  10   7        343.39        271.08        25.97 o
   0  10   7         56.72         55.12        21.05 o
   1  10   7        192.74        194.44        19.17 o
   2  10   7        849.58        770.58        50.52 o
   3  10   7        200.32        165.18        25.59 o
   4  10   7        232.85        193.19        23.65 o
   5  10   7        444.34        543.70        80.82 o
   6  10   7        993.24       1227.45       122.60 o
   7  10   7         53.35         91.86        29.34 o
   8  10   7         27.68         45.08        45.80 o
  -7  11   7        129.15         76.57        33.53 o
  -6  11   7        167.37        122.25        28.49 o
  -5  11   7         29.86         18.45        27.48 o
  -4  11   7        213.27        166.99        27.46 o
  -3  11   7         87.03         88.25        25.51 o
  -2  11   7        813.03        700.70        25.95 o
  -1  11   7        759.80        684.82        25.68 o
   0  11   7        970.91        835.53        23.75 o
   1  11   7        808.84        758.72        28.68 o
   2  11   7        249.30        357.66        89.36 o
   3  11   7        170.39        148.88        26.38 o
   4  11   7        582.64        599.60        63.62 o
   5  11   7         53.20         40.11        26.81 o
   6  11   7        548.01        568.50        56.29 o
   7  11   7        156.67        142.09        31.51 o
  -6  12   7         80.15         74.70        28.85 o
  -5  12   7        200.03        150.84        27.31 o
  -4  12   7         43.96         23.66        25.34 o
  -3  12   7        337.66        246.78        24.96 o
  -2  12   7        223.32        200.20        24.65 o
  -1  12   7        196.24        182.76        55.78 o
   0  12   7       1110.37       1250.77       277.26 o
   1  12   7        195.59        195.66        51.52 o
   2  12   7        724.75        752.44        59.91 o
   3  12   7        305.46        302.92        44.71 o
   4  12   7        142.49        161.85        45.42 o
   5  12   7        262.45        309.72        47.88 o
   6  12   7        108.32         91.13        46.44 o
  -5  13   7        130.31         76.30        25.91 o
  -4  13   7        366.97        385.01        82.42 o
  -3  13   7        251.09        249.51        53.51 o
  -2  13   7        219.37        187.54        33.77 o
  -1  13   7         17.67         -0.98        48.26 o
   0  13   7         74.16         19.31        39.40 o
   1  13   7         20.89         -3.09        29.95 o
   2  13   7        378.42        369.48        31.60 o
   3  13   7        273.45        230.49        59.17 o
   4  13   7        139.93        308.84        52.70 o
   5  13   7        384.02        445.10        51.47 o
  -4  14   7          3.34          7.14        32.91 o
  -3  14   7         21.60         19.56        32.25 o
  -2  14   7        115.84         61.88        33.15 o
  -1  14   7        114.53         59.72        33.18 o
   0  14   7        252.58        289.02       102.28 o
   1  14   7         40.92         30.85        45.97 o
   2  14   7         58.39         95.18        30.74 o
   3  14   7         46.95         44.00        30.26 o
  -2  15   7         35.89         12.45        38.31 o
  -1  15   7        198.30        175.89        36.10 o
   0  15   7        134.98         97.73        33.07 o
   1  15   7        257.94        245.14        33.16 o
   2  15   7        117.99        113.80        50.41 o
 -10   0   8        590.03        588.95        40.95 o
  -9   0   8        947.14        909.29        41.95 o
  -8   0   8        158.08         57.59        35.82 o
  -7   0   8         64.09         43.82        15.88 o
  -6   0   8       1000.91        621.00        60.70 o
  -5   0   8       7661.98       6459.07       199.00 o
  -4   0   8       1151.35        907.14       115.12 o
  -3   0   8        474.62        366.16        21.69 o
  -2   0   8       7408.44       7552.88       277.22 o
  -1   0   8       2858.69       3314.86       116.47 o
   0   0   8       1369.45       1455.62        38.73 o
   1   0   8       6653.13       6640.87       433.67 o
   2   0   8       6694.68       8039.46        50.71 o
   3   0   8        146.88         95.46        30.82 o
   4   0   8       3158.30       2861.96        31.69 o
   5   0   8       2391.28       1753.00      1066.44 o
   6   0   8       1993.95       2023.65        49.05 o
   7   0   8         34.12        -14.33        41.75 o
   8   0   8        207.48        198.10        45.86 o
   9   0   8        314.47        219.99        50.57 o
  10   0   8        914.06       1189.40        58.03 o
 -10   1   8        151.78        124.20        27.36 o
  -9   1   8        255.63        318.79        27.55 o
  -8   1   8          9.46        -18.43        24.49 o
  -7   1   8        370.79        210.81        20.86 o
  -6   1   8        433.21        296.15        31.25 o
  -5   1   8        369.23        263.97        32.38 o
  -4   1   8       1743.32       1393.60       101.13 o
  -3   1   8       9776.81       8364.23       190.06 o
  -2   1   8       2289.12       2077.72        61.88 o
  -1   1   8        331.03        455.93        27.45 o
   0   1   8        373.49        322.45        13.14 o
   1   1   8       1082.19       1230.65        62.60 o
   2   1   8       1291.83       1419.07        33.67 o
   3   1   8       4057.45       5689.76        36.93 o
   4   1   8       5711.08       4561.97        82.91 o
   5   1   8        405.48        464.61        15.34 o
   6   1   8        523.04        538.71        30.29 o
   7   1   8        905.54       1008.85        33.66 o
   8   1   8         30.71         28.27        31.90 o
   9   1   8         98.56         80.09        35.54 o
  10   1   8        277.20        292.79        35.97 o
 -10   2   8         20.08          3.16        25.71 o
  -9   2   8        165.46         76.45        21.40 o
  -8   2   8        903.12        768.89        18.35 o
  -7   2   8        398.01        368.39        16.54 o
  -6   2   8        409.75        356.10        26.56 o
  -5   2   8        457.84        311.91        29.29 o
  -4   2   8        110.73         62.58        18.22 o
  -3   2   8       2250.48       2132.46        35.01 o
  -2   2   8       3109.52       2554.98       110.47 o
  -1   2   8       1155.47       1317.24        46.66 o
   0   2   8       1108.17        961.50        35.49 o
   1   2   8       2804.84       2814.93        90.75 o
   2   2   8       1971.42       2145.19        99.85 o
   3   2   8       5789.32       5579.59        49.72 o
   4   2   8        363.86        335.27        11.81 o
   5   2   8       1142.40       1145.49        33.82 o
   6   2   8       1346.53       1367.53        33.66 o
   7   2   8        158.63        120.51        30.79 o
   8   2   8       1489.24       1756.21        43.93 o
   9   2   8        539.12        716.35        38.31 o
  10   2   8         57.17         99.75        36.24 o
 -10   3   8         34.96         20.01        25.98 o
  -9   3   8        164.19        153.80        21.72 o
  -8   3   8        187.80        124.59        17.05 o
  -7   3   8        490.26        407.09        21.93 o
  -6   3   8        572.77        414.03        21.10 o
  -5   3   8        196.49        143.82        19.94 o
  -4   3   8       1410.32       1214.79        51.61 o
  -3   3   8       5860.56       5628.28       112.57 o
  -2   3   8       1145.31       1013.24        56.75 o
  -1   3   8         16.68         18.76        16.70 o
   0   3   8       3724.35       4158.03       106.49 o
   1   3   8         53.72         48.75        19.63 o
   2   3   8       2538.96       2408.49       133.42 o
   3   3   8       7543.99       7814.99       325.67 o
   4   3   8       3353.30       2978.00        55.23 o
   5   3   8        110.20         80.19        19.34 o
   6   3   8        421.19        367.94        32.99 o
   7   3   8        287.73        232.54        46.28 o
   8   3   8        348.18        414.58        49.25 o
   9   3   8         51.10          8.38        49.12 o
  10   3   8         74.17         83.03        52.39 o
 -10   4   8         61.85          8.15        21.33 o
  -9   4   8        188.24        168.18        21.73 o
  -8   4   8         35.99        -14.20        20.98 o
  -7   4   8        102.73         53.65        20.76 o
  -6   4   8        466.88        294.67        31.63 o
  -5   4   8        891.33        726.84        35.88 o
  -4   4   8        196.27        181.06        18.20 o
  -3   4   8        790.11        507.90        71.51 o
  -2   4   8       6210.04       6365.98       214.64 o
  -1   4   8       6754.33       5994.19        76.78 o
   0   4   8         48.15         38.51        18.32 o
   1   4   8       2846.45       3749.34       221.66 o
   2   4   8       8066.14       9016.23       426.05 o
   3   4   8       1163.61       1071.87        24.64 o
   4   4   8        645.65        572.13        17.83 o
   5   4   8        704.69        852.72        24.72 o
   6   4   8       1525.19       1801.70       197.05 o
   7   4   8        300.77        267.56        45.74 o
   8   4   8         66.15          2.67        50.09 o
   9   4   8         83.58         33.62        50.79 o
  10   4   8        202.63        244.51        53.58 o
 -10   5   8         48.34         32.35        29.24 o
  -9   5   8        139.45        132.96        28.74 o
  -8   5   8        163.54        110.36        21.29 o
  -7   5   8        594.23        452.20        21.80 o
  -6   5   8        331.10        276.59        21.15 o
  -5   5   8        971.18        865.85        40.65 o
  -4   5   8       2222.77       1953.18        34.47 o
  -3   5   8        976.97        810.78        18.76 o
  -2   5   8        688.59        601.29        30.23 o
  -1   5   8       1275.36       1177.00        37.45 o
   0   5   8       1054.55        942.88        45.36 o
   1   5   8        585.63        713.22        22.08 o
   2   5   8       1157.77       1092.27       116.59 o
   3   5   8        431.40        447.25        24.44 o
   4   5   8       1064.38       1101.46        57.48 o
   5   5   8        829.71        773.10       136.68 o
   6   5   8        665.77        696.16        73.96 o
   7   5   8       1254.50       1263.21        55.08 o
   8   5   8        380.38        502.88        52.65 o
   9   5   8        446.01        512.71        56.68 o
  -9   6   8        270.03        194.45        47.00 o
  -8   6   8        699.20        583.81        31.50 o
  -7   6   8        251.66        216.03        20.38 o
  -6   6   8        117.09        118.28        19.56 o
  -5   6   8       2064.11       1648.34       132.31 o
  -4   6   8       1057.76        929.62        19.71 o
  -3   6   8        355.14        347.41        21.02 o
  -2   6   8        356.71        314.04        23.40 o
  -1   6   8        956.44        874.10        25.34 o
   0   6   8       1855.79       1905.80       104.19 o
   1   6   8        820.28        768.37        33.35 o
   2   6   8        988.14        900.06        23.27 o
   3   6   8       1020.32       1093.02        27.65 o
   4   6   8       1627.16       1573.42        84.89 o
   5   6   8       4936.33       5593.23        56.11 o
   6   6   8         51.33         47.57        32.35 o
   7   6   8        299.44        246.97        50.34 o
   8   6   8       1157.62       1357.61        60.71 o
   9   6   8        872.41       1186.71        58.95 o
  -9   7   8          8.93         21.14        29.19 o
  -8   7   8        783.82        611.67        32.99 o
  -7   7   8       2584.04       2706.86       150.12 o
  -6   7   8        452.79        426.26        29.86 o
  -5   7   8        131.44        109.56        27.63 o
  -4   7   8         94.48         77.31        16.71 o
  -3   7   8        449.22        330.51        19.79 o
  -2   7   8        172.82        142.36        16.61 o
  -1   7   8        425.19        437.00        40.11 o
   0   7   8        740.63        696.75        38.57 o
   1   7   8       1277.67       1093.23        24.79 o
   2   7   8         55.78         63.90        21.73 o
   3   7   8       1450.53       1434.11        34.99 o
   4   7   8        299.96        304.70        19.88 o
   5   7   8        169.10        145.67        34.01 o
   6   7   8        137.41        121.91        36.59 o
   8   7   8       1472.05       1992.98        66.01 o
   9   7   8          9.47         28.23        35.19 o
  -8   8   8        371.43        253.68        32.77 o
  -7   8   8        750.08        867.57        34.86 o
  -6   8   8         93.11         79.73        27.73 o
  -5   8   8        459.75        375.46        59.29 o
  -4   8   8        219.26        169.01        32.81 o
  -3   8   8        309.30        232.39        25.79 o
  -2   8   8       6304.41       6358.90       571.59 o
  -1   8   8       4463.60       3581.34        63.91 o
   0   8   8        955.49        875.30        27.40 o
   1   8   8       1678.14       2195.48       253.50 o
   2   8   8       9087.98       9601.38       165.38 o
   3   8   8        617.42        651.27        36.57 o
   4   8   8         77.34         88.03        21.08 o
   5   8   8        267.00        327.81        38.69 o
   6   8   8         32.90         21.11        36.52 o
   8   8   8       1190.57       1158.85        50.52 o
  -8   9   8        109.86        134.47        31.80 o
  -7   9   8       1890.90       1997.17       207.50 o
  -6   9   8         86.87         63.59        29.52 o
  -5   9   8        264.70        253.00        28.32 o
  -4   9   8       1596.36       1579.85        32.68 o
  -3   9   8       1229.39       1267.45       134.48 o
  -2   9   8        708.24        663.47        93.56 o
  -1   9   8       1650.40       1568.86        84.26 o
   0   9   8        237.06        198.56        23.41 o
   1   9   8       1856.47       1874.55        44.80 o
   2   9   8        956.72        925.05        46.04 o
   3   9   8       2856.95       2857.44       104.03 o
   4   9   8       1379.46       1603.25       146.52 o
   5   9   8        215.76        220.29        40.50 o
   6   9   8        271.35        254.21        41.61 o
   7   9   8        842.89        673.52        46.75 o
   8   9   8        247.05        453.21        48.85 o
  -7  10   8         14.37         -7.43        28.54 o
  -6  10   8       2442.25       2396.41       136.59 o
  -5  10   8        386.50        363.28        28.97 o
  -4  10   8       1380.00       1258.09       153.08 o
  -3  10   8         92.85         86.56        33.43 o
  -2  10   8        678.61        862.54       207.81 o
  -1  10   8        900.71       1119.43       166.94 o
   0  10   8        215.61        213.76        23.12 o
   1  10   8       2963.91       2769.62        31.75 o
   2  10   8       2218.74       2292.12       113.91 o
   3  10   8         71.81         61.52        25.86 o
   4  10   8        471.43        630.85       223.40 o
   5  10   8        188.13        334.78        43.38 o
   6  10   8        741.30       1131.24       116.22 o
   7  10   8         19.24         30.33        43.63 o
  -7  11   8        118.18         95.42        39.30 o
  -6  11   8         80.50         98.99        30.14 o
  -5  11   8        203.42        211.38        28.43 o
  -4  11   8        471.95        400.62        40.98 o
  -3  11   8        445.02        441.80        38.80 o
  -2  11   8        378.82        322.28        25.65 o
  -1  11   8        525.85        526.79        79.10 o
   0  11   8       2602.38       2435.05        73.07 o
   1  11   8        682.38        657.22        48.18 o
   2  11   8        580.53        545.65        59.76 o
   3  11   8        834.20        895.14       116.13 o
   4  11   8        213.88        394.10        45.85 o
   5  11   8         61.93         88.30        34.85 o
   6  11   8         28.75         63.07        27.38 o
   7  11   8        365.86        364.96        42.70 o
  -6  12   8         26.07        -18.80        27.31 o
  -5  12   8          5.05         13.28        26.89 o
  -4  12   8        295.40        214.92        40.96 o
  -3  12   8         69.46         58.78        24.77 o
  -2  12   8        419.10        363.67        37.36 o
  -1  12   8       2447.95       2075.18        45.04 o
   0  12   8         80.49         98.21        49.42 o
   1  12   8        950.59       1318.41       319.41 o
   2  12   8       1190.04       1118.46       181.35 o
   3  12   8        216.12        184.63        40.77 o
   4  12   8         92.51        187.00        49.16 o
   5  12   8         12.79         15.56        46.18 o
   6  12   8          8.26        -24.44        47.66 o
  -5  13   8        186.68        180.73        49.29 o
  -4  13   8        583.67        487.13        49.16 o
  -3  13   8        586.63        571.71        47.87 o
  -2  13   8        905.56        945.59       116.36 o
  -1  13   8        387.75        363.23        54.03 o
   0  13   8         29.55         -2.01        31.72 o
   1  13   8        139.32        158.53        46.09 o
   2  13   8        286.24        363.12       150.60 o
   3  13   8        878.01        999.36       146.09 o
   4  13   8       1021.51       1225.19        57.95 o
   5  13   8         89.51        105.53        51.36 o
  -3  14   8        670.03        650.66       120.56 o
  -2  14   8        292.22        305.66        40.85 o
  -1  14   8         29.26          4.66        33.37 o
   0  14   8         72.00         51.50        33.14 o
   1  14   8         13.83         -2.44        32.69 o
   2  14   8         88.92         69.55        31.68 o
   3  14   8        217.09        278.29       122.69 o
   0  15   8         73.91         42.19        34.03 o
 -10   1   9        281.91        273.10        27.76 o
  -9   1   9         29.71        -26.38        26.38 o
  -8   1   9        435.90        531.99        22.93 o
  -7   1   9         54.00         45.97        14.77 o
  -6   1   9       1061.89        825.16        44.00 o
  -5   1   9       2422.49       2021.32        69.60 o
  -4   1   9       1116.63        912.12        21.41 o
  -3   1   9       2086.23       1796.42        55.50 o
  -2   1   9        883.04        752.44        31.20 o
  -1   1   9        555.15        462.70        26.09 o
   0   1   9        417.71        353.87        31.84 o
   1   1   9        169.19        150.08        14.05 o
   2   1   9        588.69        687.34        29.63 o
   3   1   9       2720.21       2746.62        29.41 o
   4   1   9       2241.67       2288.51        46.57 o
   5   1   9       1854.81       2007.86        33.73 o
   6   1   9       1038.32       1107.32        33.67 o
   7   1   9         41.12         52.12        31.44 o
   8   1   9        135.02        166.21        35.13 o
   9   1   9         94.91         96.21        36.66 o
  10   1   9        304.45        366.05        37.68 o
 -10   2   9        144.42        181.86        27.72 o
  -9   2   9        180.44        146.47        22.81 o
  -8   2   9        504.29        449.97        23.70 o
  -7   2   9        147.73         77.86        15.52 o
  -6   2   9        183.57        152.75        21.89 o
  -5   2   9         11.79        -19.81        19.81 o
  -4   2   9       1749.30       1565.76        39.67 o
  -3   2   9       2104.87       2068.32        59.55 o
  -2   2   9        527.77        473.29        18.29 o
  -1   2   9        646.38        773.14        34.05 o
   0   2   9        102.33         97.27        13.36 o
   1   2   9       1772.65       1857.77        77.22 o
   2   2   9        211.08        286.62        37.38 o
   3   2   9       2840.34       2931.47        42.24 o
   4   2   9        563.35        467.46        98.07 o
   5   2   9          9.49         -2.93        17.12 o
   6   2   9        367.17        414.84        39.92 o
   7   2   9        418.09        424.99        32.63 o
   8   2   9        777.60        926.45        37.77 o
   9   2   9        307.56        443.81        37.71 o
  10   2   9         52.29         21.60        50.90 o
 -10   3   9         36.64         44.14        22.11 o
  -9   3   9          7.79        -22.11        22.11 o
  -8   3   9         47.95         36.95        21.74 o
  -7   3   9         64.02         40.70        21.71 o
  -6   3   9        748.40        691.71        29.83 o
  -5   3   9        195.58        167.54        20.32 o
  -4   3   9         12.47        -10.26        18.44 o
  -3   3   9       3159.12       2645.23        33.42 o
  -2   3   9       1613.84       1452.39        22.00 o
  -1   3   9       5667.27       5213.71        96.15 o
   0   3   9        129.86        103.49        12.63 o
   1   3   9       2858.44       3128.44       170.41 o
   2   3   9       1169.86       1428.33       106.04 o
   3   3   9       1391.53       1378.35        67.11 o
   4   3   9         37.67         27.45        33.83 o
   5   3   9        221.34        225.78        20.04 o
   6   3   9        569.01        544.48        46.22 o
   7   3   9         67.03         45.09        45.83 o
   8   3   9         14.59         14.27        48.34 o
   9   3   9         12.43        -31.68        50.59 o
  10   3   9         18.28         16.81        50.69 o
  -9   4   9        158.46        140.36        22.27 o
  -8   4   9         57.35         16.46        21.59 o
  -7   4   9         61.23         24.36        29.09 o
  -6   4   9        178.92        122.96        21.50 o
  -5   4   9       1313.69       1188.32        55.37 o
  -4   4   9        267.52        186.53        20.27 o
  -3   4   9       2099.34       2104.97        39.46 o
  -2   4   9        711.62        607.88        39.49 o
  -1   4   9        977.44        739.30        19.24 o
   0   4   9       1001.85        985.27        34.37 o
   1   4   9        740.02        614.36        49.94 o
   2   4   9       1425.36       1484.50       203.02 o
   3   4   9       4274.50       4157.32        35.33 o
   4   4   9        813.25        746.15        17.96 o
   5   4   9       1198.44       1301.97        27.18 o
   6   4   9        367.13        360.53        43.33 o
   7   4   9        114.61        114.42        49.01 o
   8   4   9         45.73         -3.45        49.06 o
   9   4   9         72.07         80.41        50.58 o
  -9   5   9         80.13         22.76        31.99 o
  -8   5   9        918.63        929.36        52.07 o
  -7   5   9         58.15         64.05        20.48 o
  -6   5   9        117.32         68.80        20.26 o
  -5   5   9       1378.42       1259.71        61.54 o
  -4   5   9         62.28         44.04        18.43 o
  -3   5   9         66.76         55.81        17.76 o
  -2   5   9        117.60         82.48        20.78 o
  -1   5   9        696.25        616.31        19.29 o
   0   5   9        709.95        691.40        38.74 o
   1   5   9        895.56        934.94        49.03 o
   2   5   9        262.17        238.61        21.15 o
   3   5   9         77.93         56.53        23.29 o
   4   5   9        111.17         90.46        19.17 o
   5   5   9       1086.55       1180.80       114.61 o
   6   5   9        279.59        281.92        59.35 o
   7   5   9         17.69         -9.46        46.56 o
   8   5   9        530.13        627.39        56.13 o
   9   5   9        261.69        311.28        54.47 o
  -9   6   9         81.51         43.49        31.35 o
  -8   6   9        481.85        469.64        33.14 o
  -7   6   9        106.91         69.65        29.59 o
  -6   6   9        162.06        119.84        22.24 o
  -5   6   9         41.99         28.49        19.58 o
  -4   6   9       1130.78        944.54        43.32 o
  -3   6   9        491.37        485.98        23.63 o
  -2   6   9       1002.19        877.36        25.19 o
  -1   6   9        923.50        919.26        42.49 o
   0   6   9       1744.22       1941.15        57.12 o
   1   6   9       1136.44       1143.32        25.42 o
   2   6   9        972.08        988.86        53.02 o
   3   6   9       1196.97       1149.24        28.90 o
   4   6   9       1454.80       1465.33        68.52 o
   5   6   9         78.10         78.03        31.87 o
   6   6   9         81.69         73.23        32.15 o
   7   6   9        112.08         64.01        52.50 o
   8   6   9        217.98        242.09        53.40 o
   9   6   9        191.29        219.59        55.30 o
  -9   7   9        262.62        265.68        32.83 o
  -8   7   9         19.64         25.21        31.56 o
  -7   7   9        374.18        361.41        57.34 o
  -6   7   9        699.55        622.00        31.13 o
  -5   7   9         54.00         37.51        28.16 o
  -4   7   9        154.75        124.94        22.40 o
  -3   7   9        281.82        323.59        22.35 o
  -2   7   9       1357.11       1190.60        42.25 o
  -1   7   9        714.70        664.11        54.29 o
   0   7   9       1222.74       1191.97        50.96 o
   1   7   9        764.25        730.83        25.51 o
   2   7   9        819.30        846.92        68.94 o
   3   7   9         96.64        123.61        27.02 o
   4   7   9        137.00        129.83        19.39 o
   5   7   9        113.39        122.44        34.97 o
   6   7   9        285.50        276.60        36.99 o
   7   7   9        175.34        197.30        54.21 o
   8   7   9         53.08         27.29        53.72 o
   9   7   9        256.24        294.22        55.85 o
  -8   8   9         21.84         29.41        28.64 o
  -7   8   9         87.47        107.95        30.37 o
  -6   8   9          3.45         13.12        28.43 o
  -5   8   9        143.02        166.86        55.46 o
  -4   8   9         45.85         -2.45        27.76 o
  -3   8   9        263.33        221.35        27.01 o
  -2   8   9         72.55         55.98        25.40 o
  -1   8   9         65.22         53.98        24.01 o
   0   8   9          5.57        -23.41        23.41 o
   1   8   9         20.24         10.84        23.03 o
   2   8   9         29.56         35.24        22.56 o
   3   8   9         88.12         72.17        23.08 o
   4   8   9        116.68        111.23        40.58 o
   5   8   9        112.23        143.00        37.12 o
   6   8   9          3.32        -30.65        37.67 o
   8   8   9         55.72         68.97        55.78 o
  -8   9   9         70.50        112.71        32.33 o
  -7   9   9        389.98        422.05        52.35 o
  -6   9   9        423.81        318.68        34.45 o
  -5   9   9        296.15        267.24        36.02 o
  -4   9   9         54.22         16.83        29.22 o
  -3   9   9        658.94        594.31        28.42 o
  -2   9   9        346.80        293.87        40.74 o
  -1   9   9        203.49        164.63        28.87 o
   0   9   9        274.70        208.94        23.49 o
   1   9   9         81.22         67.37        22.90 o
   2   9   9        152.69        151.06        22.79 o
   3   9   9        491.66        554.03        76.57 o
   4   9   9         19.26         -6.82        22.75 o
   5   9   9        140.42        172.49        41.14 o
   6   9   9       1374.70       1819.50        51.50 o
   8   9   9        218.36        196.62        46.47 o
  -7  10   9         48.15          9.25        29.18 o
  -6  10   9        171.28        219.66        30.93 o
  -5  10   9         58.18         63.74        27.65 o
  -4  10   9       2157.14       1941.52        34.83 o
  -3  10   9        532.50        523.21        28.11 o
  -2  10   9        265.18        242.18        25.81 o
  -1  10   9        273.24        219.42        24.38 o
   0  10   9       1243.30       1210.41        75.69 o
   1  10   9         86.66         69.33        23.59 o
   2  10   9        341.34        284.46        19.96 o
   3  10   9        237.93        276.40        80.97 o
   4  10   9        807.21       1316.39        51.53 o
   5  10   9         19.69         64.93        42.09 o
   6  10   9        219.74        231.39        44.65 o
   7  10   9        157.05        183.47        42.10 o
  -6  11   9          3.73         34.88        30.75 o
  -5  11   9        535.44        414.19        32.72 o
  -4  11   9        452.38        413.30        29.38 o
  -3  11   9        309.90        269.81        26.66 o
  -2  11   9         17.84        -16.22        23.74 o
  -1  11   9       1160.07       1025.79        28.14 o
   0  11   9       1184.07       1161.96        28.01 o
   1  11   9        416.64        542.89        48.67 o
   2  11   9         56.65         23.67        27.86 o
   3  11   9        117.72        119.85        32.64 o
   4  11   9        531.83        750.89        52.62 o
   5  11   9        974.14       1256.88        53.90 o
   6  11   9          2.09         26.80        47.70 o
  -6  12   9        246.48        268.87        36.15 o
  -5  12   9        361.73        335.48        29.46 o
  -4  12   9        762.25        707.04        74.44 o
  -3  12   9       1299.72       1229.49        70.52 o
  -2  12   9        209.10        173.14        25.41 o
  -1  12   9        887.42        741.14        27.42 o
   0  12   9         64.45         46.11        30.46 o
   1  12   9        535.06        565.37        96.62 o
   2  12   9        455.65        426.29        63.45 o
   3  12   9       1216.90       1262.08       203.95 o
   4  12   9        246.32        452.69        50.24 o
   5  12   9        206.17        336.62        50.01 o
   6  12   9        158.90        113.73        48.93 o
  -4  13   9          7.64         21.26        25.49 o
  -3  13   9        242.34        250.45        46.20 o
  -2  13   9        385.51        333.48        46.27 o
  -1  13   9        259.65        223.40        34.12 o
   0  13   9         11.84         -8.28        31.28 o
   1  13   9        376.14        362.41        95.24 o
   2  13   9        122.29        126.58        65.30 o
   3  13   9        417.77        479.48       100.32 o
   4  13   9          5.54        -24.30        49.38 o
  -3  14   9        103.25        114.76        34.50 o
  -2  14   9        163.79        192.78        34.26 o
  -1  14   9         82.09         52.89        32.48 o
   0  14   9         45.39         -2.86        31.57 o
   1  14   9         47.82         35.21        32.13 o
   2  14   9        102.83         82.23        30.95 o
   3  14   9        194.43        182.08        54.46 o
 -10   0  10        234.82        265.06        43.01 o
  -9   0  10       1491.94       1606.43        49.86 o
  -8   0  10        809.69       1040.02        44.23 o
  -7   0  10         87.23         71.24        37.74 o
  -6   0  10        111.19         77.89        26.32 o
  -5   0  10        477.67        241.07        44.81 o
  -4   0  10       2129.35       1550.90        69.04 o
  -3   0  10       4929.18       4323.33        52.49 o
  -2   0  10       3620.93       3112.46        94.81 o
  -1   0  10       1624.33       1581.80       150.01 o
   0   0  10       5244.47       5460.63        53.94 o
   1   0  10       4655.48       4707.19        54.31 o
   2   0  10       1202.50       1481.92        35.65 o
   3   0  10       1811.23       2162.36        42.68 o
   4   0  10       5836.31       4847.57        54.37 o
   5   0  10       1529.78       1417.59        43.19 o
   6   0  10         35.28        -10.11        41.39 o
   7   0  10        180.58        129.68        46.21 o
   8   0  10        298.19        270.44        52.08 o
   9   0  10       1364.43       1670.09        63.37 o
  10   0  10        103.50         92.14        52.27 o
 -10   1  10         21.03         14.31        29.10 o
  -9   1  10        162.72        201.15        47.63 o
  -8   1  10       1047.81       1122.18        26.20 o
  -7   1  10        736.86        479.62        49.39 o
  -6   1  10       1393.53       1284.80        32.04 o
  -5   1  10        426.73        335.69        21.00 o
  -4   1  10        195.66        109.67        19.53 o
  -3   1  10        837.29        737.91        20.89 o
  -2   1  10        986.71        864.79        27.25 o
  -1   1  10        696.57        585.37        33.81 o
   0   1  10        219.48        149.36        17.46 o
   1   1  10        216.43        214.87        17.88 o
   2   1  10        345.67        442.99        63.14 o
   3   1  10        798.61        837.51        35.88 o
   4   1  10        433.46        408.74        42.03 o
   5   1  10        180.45        219.37        28.03 o
   6   1  10       4567.40       4618.22       114.17 o
   7   1  10       2243.37       2261.31        40.89 o
   8   1  10        518.95        576.86        46.88 o
   9   1  10         59.32         16.14        35.83 o
  10   1  10         64.90        139.31        37.26 o
 -10   2  10          0.08         13.89        28.15 o
  -9   2  10        123.52         69.40        23.21 o
  -8   2  10         72.18         40.21        22.05 o
  -7   2  10        330.24        201.63        26.06 o
  -6   2  10        348.94        195.58        44.63 o
  -5   2  10         79.70         20.74        20.70 o
  -4   2  10       1019.42        839.45        22.17 o
  -3   2  10       2254.05       2100.00        48.47 o
  -2   2  10       9561.47       8479.53        99.42 o
  -1   2  10        662.74        582.75        36.27 o
   0   2  10        786.83        812.71        30.18 o
   1   2  10       1656.97       1518.85        47.18 o
   2   2  10       4526.51       5503.11       284.23 o
   3   2  10       2497.37       2612.05        42.44 o
   4   2  10        510.68        457.01        39.02 o
   5   2  10         30.84         31.04        39.93 o
   6   2  10       1140.46       1150.86        48.86 o
   7   2  10       1070.23       1156.84        52.79 o
   8   2  10        236.01        422.34        50.12 o
   9   2  10        222.12        211.76        51.34 o
  10   2  10          0.08        -15.37        52.28 o
  -9   3  10          2.59         -7.38        22.20 o
  -8   3  10        149.33        161.49        22.78 o
  -7   3  10        363.56        348.91        29.90 o
  -6   3  10        431.84        425.12        27.54 o
  -5   3  10        133.05         25.20        20.44 o
  -4   3  10        392.33        289.88        25.87 o
  -3   3  10        587.09        537.11        42.67 o
  -2   3  10       1226.18       1037.48        54.52 o
  -1   3  10        330.14        306.20        16.51 o
   0   3  10        826.33        662.18        16.78 o
   1   3  10        100.68         91.97        15.94 o
   2   3  10       1155.69       1130.69       100.26 o
   3   3  10       1850.96       1743.00       101.88 o
   4   3  10       1283.68       1298.47        42.94 o
   5   3  10        413.36        375.48        40.62 o
   6   3  10        159.50         88.27        42.43 o
   7   3  10        154.05        123.65        46.92 o
   8   3  10        117.18        177.66        50.18 o
   9   3  10          0.79        -10.57        50.46 o
  -9   4  10        259.11        297.39        23.52 o
  -8   4  10        512.82        407.96        23.99 o
  -7   4  10        821.19        657.59        34.17 o
  -6   4  10        328.41        254.24        21.94 o
  -5   4  10        131.35         75.11        20.44 o
  -4   4  10        538.14        385.70        20.56 o
  -3   4  10       1035.08        842.48        31.28 o
  -2   4  10       1378.95       1346.86        64.18 o
  -1   4  10        674.78        643.17        20.10 o
   0   4  10        841.71        680.33        20.06 o
   1   4  10        215.37        273.36        24.14 o
   2   4  10       1907.77       2050.15        93.25 o
   3   4  10       1130.33       1080.41        56.64 o
   4   4  10        951.74        835.98        30.89 o
   5   4  10        188.50        211.74        23.42 o
   6   4  10        339.40        346.41        45.69 o
   7   4  10        993.04       1048.30        53.79 o
   8   4  10        870.31       1046.11        55.54 o
   9   4  10         79.65         98.25        49.33 o
  -9   5  10        320.38        294.53        32.03 o
  -8   5  10        123.33         73.70        22.39 o
  -7   5  10        228.94         83.53        20.93 o
  -6   5  10        145.72        101.53        20.93 o
  -5   5  10         35.66         16.45        21.17 o
  -4   5  10        271.10        215.57        23.49 o
  -3   5  10       1841.00       1751.48        55.81 o
  -2   5  10       1182.26       1066.32        35.79 o
  -1   5  10       2201.08       2036.58       103.45 o
   0   5  10       2844.17       2938.56       246.47 o
   1   5  10        711.27        816.47       114.62 o
   2   5  10       1436.01       1347.16       147.52 o
   3   5  10       1721.50       1629.93        31.13 o
   4   5  10        156.06        112.48        25.30 o
   5   5  10         78.41         61.79        24.32 o
   6   5  10        350.25        301.89        46.93 o
   7   5  10        645.51        673.48        52.93 o
   8   5  10        269.39        353.22        55.30 o
   9   5  10        548.90        771.88        59.80 o
  -9   6  10         41.93         26.32        30.74 o
  -8   6  10        141.17        105.74        30.78 o
  -7   6  10        150.72         47.44        30.33 o
  -6   6  10        866.57        782.89        22.81 o
  -5   6  10        560.59        446.59        20.68 o
  -4   6  10        345.83        295.24        19.94 o
  -3   6  10        737.52        698.15        21.53 o
  -2   6  10       1633.42       1564.08        95.33 o
  -1   6  10       1434.55       1342.65        53.36 o
   0   6  10       2721.34       2625.67       211.05 o
   1   6  10       1282.37       1235.96        77.90 o
   2   6  10       2235.58       2122.34        75.30 o
   3   6  10       1680.89       1444.99        32.25 o
   4   6  10        577.13        541.12        25.25 o
   5   6  10        546.56        565.78        36.36 o
   6   6  10        694.26        790.59        53.01 o
   7   6  10        425.46        452.31        51.18 o
   8   6  10         69.81         54.54        53.14 o
   9   6  10        124.70        193.76        56.27 o
  -8   7  10        104.89         62.54        29.95 o
  -7   7  10       1083.08       1124.62        77.79 o
  -6   7  10         17.84         27.91        42.46 o
  -5   7  10        308.73        227.08        29.98 o
  -4   7  10       1256.22       1188.87        32.19 o
  -3   7  10        287.07        277.26        37.55 o
  -2   7  10       1291.38       1561.92       165.13 o
  -1   7  10        284.71        250.83        26.11 o
   0   7  10        372.12        328.57        25.06 o
   1   7  10        660.54        560.87        53.94 o
   2   7  10       4249.56       4107.80       146.76 o
   3   7  10        716.10        690.02        30.35 o
   4   7  10        553.69        625.14        62.20 o
   5   7  10        714.56        911.06        41.59 o
   6   7  10         28.86         30.31        35.33 o
   7   7  10        505.82        704.57        60.23 o
   8   7  10         67.42         -2.52        51.99 o
  -8   8  10        405.91        237.50        33.11 o
  -7   8  10       1065.28       1202.01       116.72 o
  -6   8  10        618.01        595.73        81.00 o
  -5   8  10        540.69        447.71        51.97 o
  -4   8  10        126.77        185.78        80.07 o
  -3   8  10        905.25        868.97        29.39 o
  -2   8  10         72.81         41.70        25.76 o
  -1   8  10        363.41        363.76        36.23 o
   0   8  10        308.21        222.92        25.22 o
   1   8  10        278.14        284.49        30.44 o
   2   8  10        200.31        168.10        24.12 o
   3   8  10        565.54        511.59        32.38 o
   4   8  10        152.78        144.32        31.96 o
   5   8  10        300.41        422.62        39.83 o
   6   8  10        246.14        300.46        40.83 o
   8   8  10       1324.55       1856.65        68.20 o
  -7   9  10        434.57        535.48        79.65 o
  -6   9  10        117.58        112.04        47.29 o
  -5   9  10        631.61        590.62        46.86 o
  -4   9  10       1198.73       1059.68        32.27 o
  -3   9  10        204.66        193.67        27.20 o
  -2   9  10        721.91        761.24       138.68 o
  -1   9  10        515.57        436.99        26.61 o
   0   9  10       1367.48       1340.93        75.88 o
   1   9  10        167.69        178.68        38.10 o
   2   9  10       1679.57       1599.79        50.51 o
   3   9  10        670.38        624.79        50.37 o
   4   9  10        372.42        636.30        46.50 o
   5   9  10        206.76        272.91        43.87 o
   6   9  10        132.72        190.93        41.88 o
  -7  10  10         19.82         26.64        40.85 o
  -6  10  10       1270.96       1174.58        82.05 o
  -5  10  10        325.28        250.90        52.45 o
  -4  10  10         25.61         55.78        27.52 o
  -3  10  10        144.97        116.01        31.53 o
  -2  10  10        472.18        460.24        84.56 o
  -1  10  10        322.40        349.59        57.50 o
   0  10  10        364.34        317.93        41.47 o
   1  10  10       1024.14        913.53        27.93 o
   2  10  10       1357.10       1282.43        39.62 o
   3  10  10        448.57        425.22        28.39 o
   4  10  10          9.85         29.27        43.48 o
   5  10  10         99.06        125.14        45.73 o
   6  10  10       1036.27       1595.06        55.93 o
  -6  11  10        110.36         79.45        28.86 o
  -5  11  10         19.52          2.56        29.35 o
  -4  11  10       1214.00       1154.29        32.44 o
  -3  11  10         51.73         54.57        27.21 o
  -2  11  10        376.54        301.76        27.61 o
  -1  11  10        463.83        392.07        26.91 o
   0  11  10        531.49        490.61        26.36 o
   1  11  10        156.08        128.39        24.97 o
   2  11  10       1000.39        944.72        75.06 o
   3  11  10        144.90        131.09        27.51 o
   4  11  10        429.10        782.81        52.04 o
   5  11  10         47.25         43.50        45.97 o
   6  11  10        141.41        225.38        46.31 o
  -5  12  10        175.10        168.86        51.26 o
  -4  12  10        238.71        189.15        27.83 o
  -3  12  10        222.09        172.03        26.56 o
  -2  12  10        179.27        156.68        34.85 o
  -1  12  10        624.81        522.63        28.95 o
   0  12  10          3.40        -30.27        40.13 o
   1  12  10        203.77        238.28        60.03 o
   2  12  10        353.90        352.78        68.09 o
   3  12  10         98.06        115.94        28.65 o
   4  12  10        209.24        248.73        49.29 o
   5  12  10         57.67         67.36        48.30 o
  -4  13  10         38.04         20.27        28.17 o
  -3  13  10        164.94         92.22        46.49 o
  -2  13  10        287.90        206.77        45.50 o
  -1  13  10        113.57         87.47        42.30 o
   0  13  10        390.63        356.00        33.41 o
   1  13  10        209.48        168.12        31.50 o
   2  13  10        729.11        838.68       152.90 o
   3  13  10        490.12        635.10        57.06 o
   4  13  10         71.77         70.54        51.80 o
  -2  14  10        822.27        921.10       171.45 o
  -1  14  10        161.27        167.45        34.19 o
   0  14  10         46.30         50.05        32.04 o
   1  14  10         74.70         59.90        32.47 o
   2  14  10        263.01        387.53       143.01 o
  -9   1  11        279.89        284.92        29.44 o
  -8   1  11         24.88         19.97        22.76 o
  -7   1  11        161.16        165.89        21.87 o
  -6   1  11        470.01        375.09        23.16 o
  -5   1  11        151.37        110.11        20.85 o
  -4   1  11       1548.71       1398.24        44.50 o
  -3   1  11        114.10        107.32        19.89 o
  -2   1  11       1063.96        928.54        23.62 o
  -1   1  11       1498.75       1397.70        44.32 o
   0   1  11       1784.18       1608.34        76.88 o
   1   1  11        981.71       1158.36        54.92 o
   2   1  11        351.11        464.39        67.03 o
   3   1  11        161.41        177.16        32.46 o
   4   1  11       3234.57       3132.59        50.15 o
   5   1  11         83.57         79.18        28.54 o
   6   1  11       1337.43       1339.00        43.91 o
   7   1  11         89.69         63.33        33.54 o
   8   1  11         40.27         78.60        36.30 o
   9   1  11        115.90        138.02        36.97 o
  -9   2  11        115.92         90.32        22.74 o
  -8   2  11         39.62         32.82        22.91 o
  -7   2  11        233.72        141.63        23.75 o
  -6   2  11        306.61        209.67        22.60 o
  -5   2  11        812.47        568.30        22.51 o
  -4   2  11        437.50        368.60        21.46 o
  -3   2  11         16.84          3.57        19.59 o
  -2   2  11        206.38        150.06        20.12 o
  -1   2  11        376.98        349.60        32.96 o
   0   2  11        132.06        136.01        13.67 o
   1   2  11        681.73        695.58        44.47 o
   2   2  11        224.32        250.06        26.40 o
   3   2  11         21.49         56.49        33.14 o
   4   2  11        202.89        201.02        36.30 o
   5   2  11       2315.42       2361.77        53.29 o
   6   2  11        505.06        462.32        43.94 o
   7   2  11        311.95        413.34        49.56 o
   8   2  11         15.65         16.42        50.05 o
   9   2  11        105.30        111.33        50.08 o
  -9   3  11         40.08         20.69        22.34 o
  -8   3  11        218.07        170.31        23.07 o
  -7   3  11       1362.02       1451.47        28.13 o
  -6   3  11        169.49        167.94        22.45 o
  -5   3  11         27.11          5.62        21.97 o
  -4   3  11        411.86        411.55        21.61 o
  -3   3  11       3179.30       2936.32        85.12 o
  -2   3  11        969.76        822.44        42.37 o
  -1   3  11       1194.28       1087.72        49.04 o
   0   3  11        275.23        287.59        17.95 o
   1   3  11       1310.79       1345.42        95.26 o
   2   3  11       1678.06       1697.27       133.75 o
   3   3  11       1547.17       1744.98       145.06 o
   4   3  11        154.57        166.12        37.83 o
   5   3  11         40.58         35.99        41.03 o
   6   3  11        115.48        119.54        42.24 o
   7   3  11        449.72        394.92        52.39 o
   8   3  11        155.57        177.41        51.99 o
   9   3  11         13.47         24.05        50.39 o
  -9   4  11         74.80         58.97        22.92 o
  -8   4  11         91.38         28.86        24.04 o
  -7   4  11        179.39         87.31        22.07 o
  -6   4  11        464.96        423.60        22.44 o
  -5   4  11       3066.51       2889.62        64.33 o
  -4   4  11        361.64        277.67        25.89 o
  -3   4  11        394.38        346.45        21.17 o
  -2   4  11        141.57        122.64        20.21 o
  -1   4  11       4451.95       4157.15        94.61 o
   0   4  11       1616.72       1594.92        41.34 o
   1   4  11       1418.85       1645.76        83.78 o
   2   4  11        451.85        452.50        27.61 o
   3   4  11        453.27        450.52        29.79 o
   4   4  11        893.61        855.13        22.98 o
   5   4  11       1005.73       1193.24        52.21 o
   6   4  11        210.24        256.88        46.37 o
   7   4  11        321.89        344.50        50.14 o
   8   4  11        295.60        399.93        54.45 o
   9   4  11        136.59        197.53        53.85 o
  -9   5  11        164.11         88.93        31.94 o
  -8   5  11         89.02         41.25        30.76 o
  -7   5  11         89.90         52.09        21.71 o
  -6   5  11         35.45         -1.42        20.71 o
  -5   5  11         32.52         21.54        20.46 o
  -4   5  11        764.73        611.73        22.68 o
  -3   5  11       1172.82       1084.15        23.34 o
  -2   5  11        533.91        499.40        32.34 o
  -1   5  11       2985.93       3051.04       118.09 o
   0   5  11         32.33         38.21        20.11 o
   1   5  11       2880.88       3138.17       312.84 o
   2   5  11        752.25        725.59        87.87 o
   3   5  11        407.59        362.34        65.55 o
   4   5  11       1589.84       1579.80       152.93 o
   5   5  11         48.69         39.33        24.59 o
   6   5  11        100.06        112.10        47.16 o
   7   5  11         30.31        -40.59        51.44 o
   8   5  11        145.85        129.25        55.18 o
   9   5  11        307.67        416.27        57.49 o
  -8   6  11        313.89        280.72        36.30 o
  -7   6  11        181.18        110.40        29.85 o
  -6   6  11        196.84        111.72        30.62 o
  -5   6  11        160.45        101.80        20.65 o
  -4   6  11         70.61         50.56        20.67 o
  -3   6  11        233.71        204.57        20.19 o
  -2   6  11        986.75       1002.67        54.00 o
  -1   6  11        245.77        223.87        20.58 o
   0   6  11        531.65        554.91        26.96 o
   1   6  11        501.06        464.06        25.71 o
   2   6  11       2148.33       2041.88       221.67 o
   3   6  11         84.69         21.98        25.99 o
   4   6  11         21.50         -8.78        22.69 o
   5   6  11        303.12        355.98        41.18 o
   6   6  11        647.11        709.91        50.98 o
   7   6  11         78.91         45.24        50.49 o
   8   6  11         95.51         84.89        54.08 o
  -8   7  11         17.74          9.10        31.55 o
  -7   7  11        354.25        311.34        32.60 o
  -6   7  11        291.72        260.85        30.67 o
  -5   7  11        243.32        195.11        29.10 o
  -4   7  11        781.85        700.68        32.27 o
  -3   7  11        599.76        582.29        21.38 o
  -2   7  11        635.64        611.89        22.27 o
  -1   7  11         42.06         19.33        25.12 o
   0   7  11         43.29         14.54        24.81 o
   1   7  11        115.17         88.79        24.36 o
   2   7  11        215.93        244.51        42.36 o
   3   7  11        778.16        674.40        31.62 o
   5   7  11        311.31        317.61        38.14 o
   6   7  11         88.58         79.15        52.33 o
   7   7  11        674.75        829.01        57.18 o
   8   7  11         23.65         -6.98        55.24 o
  -8   8  11          2.01         23.66        31.14 o
  -7   8  11         63.19         62.76        31.07 o
  -6   8  11          8.53          6.51        30.21 o
  -5   8  11        270.87        252.75        36.84 o
  -4   8  11        340.45        275.66        29.43 o
  -3   8  11        232.81        229.48        64.49 o
  -2   8  11        187.73        152.83        26.66 o
  -1   8  11          7.74         10.78        25.47 o
   0   8  11          5.15         -6.23        24.50 o
   1   8  11          2.74         -3.73        24.41 o
   2   8  11         57.07         62.62        24.36 o
   3   8  11        186.49        202.47        29.57 o
   4   8  11        265.21        368.72        41.44 o
   5   8  11        201.02        258.16        42.58 o
   7   8  11         86.76         92.62        55.01 o
   8   8  11          1.92         -8.02        56.20 o
  -7   9  11        121.70         62.66        36.99 o
  -6   9  11         63.49         38.72        29.74 o
  -5   9  11         73.43         93.39        44.94 o
  -4   9  11        351.83        301.35        28.77 o
  -3   9  11         82.77        102.08        26.75 o
  -2   9  11        218.11        209.01        27.46 o
  -1   9  11        173.32        159.63        26.31 o
   0   9  11        657.44        638.10        27.31 o
   1   9  11        570.28        539.36        27.06 o
   2   9  11        233.21        219.36        24.60 o
   3   9  11        218.94        200.04        31.21 o
   4   9  11        227.55        254.38        44.67 o
   5   9  11        207.91        257.69        42.05 o
   7   9  11        322.67        449.21        59.00 o
  -6  10  11        103.23         80.07        53.47 o
  -5  10  11        150.62         96.14        85.88 o
  -4  10  11        123.99        115.89        28.42 o
  -3  10  11        105.85         67.47        27.43 o
  -2  10  11        308.20        255.96        46.49 o
  -1  10  11        299.42        228.15        26.91 o
   0  10  11         13.75         -7.92        24.17 o
   1  10  11        215.06        190.67        25.33 o
   2  10  11        611.36        531.55        24.95 o
   3  10  11         53.36         53.27        29.14 o
   4  10  11        232.26        323.42        47.79 o
   5  10  11        342.41        442.51        48.04 o
   6  10  11        236.84        310.25        43.39 o
  -6  11  11         60.48         62.40        43.05 o
  -5  11  11        132.39         95.34        28.44 o
  -4  11  11        238.05        244.83        28.99 o
  -3  11  11        153.79        112.26        27.71 o
  -2  11  11        139.14        134.10        27.59 o
  -1  11  11        420.38        365.32        27.29 o
   0  11  11          0.01          4.89        23.91 o
   1  11  11        562.41        514.23        26.18 o
   2  11  11         44.68         40.87        20.41 o
   3  11  11         89.79         72.68        27.95 o
   4  11  11        127.82        229.88        48.72 o
   5  11  11         60.97         86.45        45.02 o
   6  11  11         20.58         69.61        46.72 o
  -5  12  11        127.58        105.89        30.99 o
  -4  12  11         36.41         34.87        27.63 o
  -3  12  11         73.32         32.92        26.64 o
  -2  12  11        373.59        263.37        34.24 o
  -1  12  11        980.90        844.58        29.13 o
   0  12  11          0.45         -1.70        24.07 o
   1  12  11        306.23        333.84        72.60 o
   2  12  11        120.19        114.72        49.58 o
   3  12  11        238.96        311.14        54.83 o
   4  12  11        116.86        185.26        49.12 o
  -3  13  11        377.17        295.25        45.66 o
  -2  13  11         65.82         49.58        42.53 o
  -1  13  11         11.42         10.17        44.76 o
   0  13  11        157.42        173.67        34.34 o
   1  13  11          6.98         -6.11        30.96 o
   2  13  11         65.25         41.03        33.82 o
   3  13  11        242.65        354.77        55.62 o
  -9   0  12         71.67         38.29        40.78 o
  -8   0  12        297.90        357.92        43.74 o
  -7   0  12        530.81        528.23        41.60 o
  -6   0  12        280.84        259.53        38.94 o
  -5   0  12        347.39        256.53        39.68 o
  -4   0  12         49.38         11.83        35.25 o
  -3   0  12       3127.70       3037.95        51.09 o
  -2   0  12         37.36         47.04        35.56 o
  -1   0  12       3824.42       3813.43        51.81 o
   0   0  12        621.62        699.65        40.86 o
   1   0  12       2126.40       2468.20        51.11 o
   3   0  12       1931.12       2237.15        45.69 o
   4   0  12         22.18         18.73        39.06 o
   5   0  12       1004.80       1134.49        47.29 o
   6   0  12        241.66        287.48        47.79 o
   7   0  12        970.98       1135.46        55.09 o
   8   0  12        231.96        290.43        56.17 o
   9   0  12        133.06        154.02        54.63 o
  -9   1  12        377.75        412.91        30.11 o
  -8   1  12       1336.95       1506.48        37.26 o
  -7   1  12        197.81         93.83        23.64 o
  -6   1  12        247.12        141.96        23.11 o
  -5   1  12         21.89        -22.66        22.66 o
  -4   1  12        608.42        427.15        23.82 o
  -3   1  12        158.12        140.03        21.53 o
  -2   1  12       5773.90       5493.09       139.46 o
  -1   1  12       1380.48       1640.30        31.51 o
   0   1  12          5.31         39.39        26.94 o
   1   1  12       4315.35       4531.27        85.24 o
   2   1  12       2806.39       3726.70       283.67 o
   3   1  12         60.56         51.34        34.64 o
   4   1  12       1881.49       1735.61        44.21 o
   5   1  12         72.04         65.44        40.93 o
   6   1  12        805.30        918.90        34.59 o
   7   1  12        649.62        717.50        39.49 o
   8   1  12        749.40        974.26        42.72 o
   9   1  12        176.03        248.83        38.58 o
  -9   2  12        173.06        181.65        23.60 o
  -8   2  12       1905.99       2417.66        73.35 o
  -7   2  12       1854.15       1651.96        64.23 o
  -6   2  12        159.65        156.90        22.32 o
  -5   2  12          1.73        -21.94        21.94 o
  -4   2  12        579.88        406.03        22.72 o
  -3   2  12        327.53        227.03        21.10 o
  -2   2  12        169.79        121.84        22.05 o
  -1   2  12        262.28        255.72        20.70 o
   0   2  12       2478.58       2689.62       177.30 o
   1   2  12        292.52        267.99        16.68 o
   2   2  12        530.83        507.47        69.69 o
   3   2  12       1077.22       1124.39        38.69 o
   4   2  12       1874.20       2005.85        48.24 o
   5   2  12          4.71          7.04        41.71 o
   6   2  12         82.78        108.63        46.13 o
   7   2  12       2848.95       3565.10        68.13 o
   8   2  12        773.65        910.88        60.28 o
   9   2  12         59.54         67.31        52.79 o
  -9   3  12         43.45         46.04        27.43 o
  -8   3  12        334.36        368.73        35.39 o
  -7   3  12        189.65        109.20        22.59 o
  -6   3  12        196.58        184.30        22.42 o
  -5   3  12       1094.57       1037.12        34.53 o
  -4   3  12        539.27        481.94        23.34 o
  -3   3  12        981.59        856.68        28.19 o
  -2   3  12       9176.54       8634.04        39.82 o
  -1   3  12        658.02        581.09        27.09 o
   0   3  12        457.40        433.90        21.16 o
   1   3  12       1183.61       1169.10        60.05 o
   2   3  12       2907.00       3519.14       469.11 o
   3   3  12        298.15        399.51        36.83 o
   4   3  12        225.37        205.27        38.57 o
   5   3  12        374.32        388.39        45.27 o
   6   3  12        147.34        156.33        45.25 o
   7   3  12        593.17        751.36        53.44 o
   8   3  12        462.54        647.89        56.28 o
   9   3  12         13.36         11.34        53.00 o
  -9   4  12         18.06          3.01        23.01 o
  -8   4  12         26.46         -4.89        22.39 o
  -7   4  12        479.28        347.29        23.86 o
  -6   4  12        520.40        370.45        23.60 o
  -5   4  12         55.65         37.36        24.72 o
  -4   4  12        132.56         84.20        22.52 o
  -3   4  12       1716.31       1545.30        25.96 o
  -2   4  12        222.48        165.08        20.60 o
  -1   4  12       1122.75       1005.50        63.92 o
   0   4  12        407.39        426.01        24.13 o
   1   4  12       1034.09        965.02        77.35 o
   2   4  12        651.79        628.25        48.70 o
   3   4  12       1030.36        961.45       137.97 o
   4   4  12         55.57         46.36        39.94 o
   5   4  12         95.60         78.79        41.48 o
   6   4  12       1004.99       1202.53        52.77 o
   7   4  12        859.87       1134.66        56.10 o
   8   4  12         20.17         25.42        51.69 o
   9   4  12          9.01         32.75        54.77 o
  -8   5  12        198.56        169.64        31.06 o
  -7   5  12          5.66        -19.86        25.53 o
  -6   5  12        497.37        566.26        53.39 o
  -5   5  12        411.75        439.05        29.84 o
  -4   5  12        501.25        376.32        23.63 o
  -3   5  12        643.50        564.17        22.35 o
  -2   5  12       1437.26       1503.64        51.04 o
  -1   5  12        627.71        651.92        31.56 o
   0   5  12        143.04        123.90        15.51 o
   1   5  12       1937.32       1845.13       100.96 o
   2   5  12       4263.67       4495.05        49.90 o
   3   5  12        241.07        221.57        42.89 o
   4   5  12       1544.59       1484.90        91.67 o
   5   5  12        146.37        193.66        44.30 o
   6   5  12        389.52        464.86        52.56 o
   7   5  12          6.22        -40.32        52.24 o
   8   5  12        175.29        210.94        51.21 o
  -8   6  12        116.38        100.99        31.34 o
  -7   6  12        343.40        219.68        32.33 o
  -6   6  12        120.69         67.20        30.54 o
  -5   6  12        297.37        215.61        21.15 o
  -4   6  12       4808.88       4936.13        34.02 o
  -3   6  12       1946.97       2035.79        59.43 o
  -2   6  12         17.11         12.79        20.61 o
  -1   6  12         10.40         -9.23        19.76 o
   0   6  12       1583.68       1522.87       129.07 o
   1   6  12         33.01         27.43        25.95 o
   2   6  12         11.78         10.22        23.76 o
   3   6  12       2463.18       2486.00       321.68 o
   4   6  12       1681.30       2370.95        58.97 o
   5   6  12        306.70        330.15        29.17 o
   6   6  12        311.18        336.68        50.01 o
   7   6  12        797.58       1055.24        60.15 o
   8   6  12        184.23        263.66        57.29 o
  -8   7  12        160.32         97.95        32.03 o
  -7   7  12        170.20        157.96        31.22 o
  -6   7  12        466.63        435.23        72.44 o
  -5   7  12        666.64        528.97        33.13 o
  -4   7  12        182.92        138.63        29.07 o
  -3   7  12        705.89        658.51        40.61 o
  -2   7  12        423.48        396.85        22.09 o
  -1   7  12         61.10         44.49        27.57 o
   0   7  12         44.80         10.81        25.46 o
   1   7  12        184.97        157.25        26.28 o
   2   7  12        945.81        783.76        70.03 o
   3   7  12        476.11        378.65        31.71 o
   5   7  12       1753.66       2350.76        53.90 o
   6   7  12        217.00        254.14        53.36 o
   7   7  12        159.67        261.29        53.61 o
   8   7  12        508.25        620.52        59.50 o
  -7   8  12        655.40        689.48        34.88 o
  -6   8  12        566.82        618.33        32.95 o
  -5   8  12        419.29        389.93        59.80 o
  -4   8  12        654.55        565.25        61.53 o
  -3   8  12       2746.05       3003.04       275.71 o
  -2   8  12       1487.55       1592.45       158.29 o
  -1   8  12         23.17         19.25        26.69 o
   0   8  12        830.62        760.18        28.08 o
   1   8  12         76.13         55.31        25.43 o
   2   8  12       4581.88       4391.70       299.69 o
   3   8  12       3819.65       4120.81        45.37 o
   4   8  12        316.68        444.25        44.33 o
   5   8  12        145.43        173.07        40.91 o
   6   8  12        176.56        216.47        55.98 o
   7   8  12        608.10        732.63        60.61 o
  -7   9  12         30.28         28.37        46.02 o
  -6   9  12        144.26        112.78        43.74 o
  -5   9  12        496.03        482.43        65.38 o
  -4   9  12          1.34        -15.32        44.60 o
  -3   9  12        476.54        417.31        29.45 o
  -2   9  12        303.37        271.77        28.41 o
  -1   9  12         44.44         28.94        36.47 o
   0   9  12          0.43        -20.38        24.76 o
   1   9  12        101.38         94.49        24.65 o
   2   9  12        570.47        544.83        27.70 o
   3   9  12        459.36        460.25        35.73 o
   4   9  12          2.08        -42.05        42.05 o
   5   9  12        472.68        670.16        47.99 o
   7   9  12         46.11         66.03        57.16 o
  -6  10  12        155.92         77.39        30.60 o
  -5  10  12         74.87         85.53        29.81 o
  -4  10  12       2325.30       2308.89        92.35 o
  -3  10  12        466.92        396.45        29.86 o
  -2  10  12          1.72         -9.63        26.34 o
  -1  10  12        148.00        123.55        30.72 o
   0  10  12       1331.58       1396.53       112.12 o
   1  10  12        103.80        101.04        25.96 o
   2  10  12          3.15         -7.87        23.09 o
   3  10  12        810.00        844.12       106.06 o
   4  10  12        715.62       1186.58        55.53 o
   5  10  12         48.21         62.05        43.90 o
  -5  11  12         13.77         26.17        28.84 o
  -4  11  12         87.51         73.19        28.19 o
  -3  11  12        246.32        215.44        27.95 o
  -2  11  12        485.12        407.35        29.79 o
  -1  11  12        159.48        146.89        27.39 o
   0  11  12         41.46         58.52        25.87 o
   1  11  12        519.04        508.90        27.41 o
   2  11  12       1530.75       1494.53        30.36 o
   3  11  12         92.79         89.23        51.08 o
   4  11  12        231.29        342.60        53.41 o
   5  11  12         41.05        100.37        47.46 o
  -4  12  12         81.79         67.65        28.34 o
  -3  12  12        752.33        761.85        32.64 o
  -2  12  12        113.53         89.30        27.69 o
  -1  12  12        362.98        331.01        27.55 o
   0  12  12         74.60         97.03        25.70 o
   1  12  12        820.89        810.88        43.83 o
   2  12  12        372.37        375.72       110.19 o
   3  12  12        867.57       1389.83        62.30 o
   4  12  12        150.06        278.75        52.66 o
  -2  13  12        932.99        877.68        50.97 o
  -1  13  12         74.66         42.22        41.56 o
   0  13  12          0.37         14.26        39.95 o
   1  13  12         66.90         60.00        32.48 o
   2  13  12        403.00        436.53       154.07 o
  -9   1  13          6.98         15.41        28.18 o
  -8   1  13        211.38        257.75        28.60 o
  -7   1  13        113.22         36.18        22.76 o
  -6   1  13         24.35          7.14        21.81 o
  -5   1  13        296.74        183.67        24.19 o
  -4   1  13        753.02        711.29        24.29 o
  -3   1  13        836.88        632.24        35.38 o
  -2   1  13       3702.32       3521.24       109.00 o
  -1   1  13         13.45          0.10        21.59 o
   0   1  13       4172.62       4781.04        61.59 o
   1   1  13          7.44         95.40        42.79 o
   2   1  13       1182.85       1639.25       165.91 o
   3   1  13       2356.48       2456.67        45.07 o
   4   1  13        259.02        305.46        42.25 o
   5   1  13        926.59       1032.00        47.12 o
   6   1  13         13.02         68.88        45.44 o
   7   1  13        314.77        409.75        51.35 o
   8   1  13         64.51         32.04        50.33 o
   9   1  13          6.75         11.28        53.95 o
  -9   2  13        367.92        516.96        25.61 o
  -8   2  13        200.43        108.91        24.04 o
  -7   2  13        130.46        132.59        23.49 o
  -6   2  13         63.84          5.20        22.51 o
  -5   2  13          6.00          0.48        22.42 o
  -4   2  13         43.81         47.96        23.36 o
  -3   2  13        113.03         74.46        22.03 o
  -2   2  13        476.70        429.73        43.27 o
  -1   2  13        243.53        197.61        21.64 o
   0   2  13       4169.99       5080.53       102.13 o
   1   2  13         80.12        109.99        16.82 o
   2   2  13        796.93        843.20       133.78 o
   3   2  13        206.43        255.93        35.30 o
   4   2  13         55.89         14.95        36.70 o
   5   2  13          4.70        -16.50        41.95 o
   6   2  13        182.09        267.95        47.25 o
   7   2  13         72.19         14.89        49.80 o
   8   2  13        622.20        850.89        57.04 o
  -8   3  13         38.21         57.63        24.86 o
  -7   3  13        542.30        560.67        24.91 o
  -6   3  13        281.51        135.66        23.13 o
  -5   3  13        387.53        361.48        23.08 o
  -4   3  13        899.77        859.87        29.02 o
  -3   3  13        308.00        209.28        22.94 o
  -2   3  13        221.00        206.61        42.48 o
  -1   3  13        387.37        355.02        22.31 o
   0   3  13          6.51         12.31        14.84 o
   1   3  13        171.19        171.06        35.06 o
   2   3  13        700.25        726.94        62.81 o
   3   3  13        758.74        869.23        39.46 o
   4   3  13        522.40        692.41        44.07 o
   5   3  13        474.87        617.87        45.80 o
   6   3  13        906.99       1142.09        52.86 o
   7   3  13        817.29       1074.32        57.40 o
   8   3  13         40.83         97.43        52.51 o
  -8   4  13        150.68         96.82        23.26 o
  -7   4  13        700.89        798.17        25.70 o
  -6   4  13        362.83        258.06        23.31 o
  -5   4  13        174.22        184.87        22.32 o
  -4   4  13        142.55         86.42        21.85 o
  -3   4  13       1813.56       1910.78        31.59 o
  -2   4  13        559.52        526.04        38.81 o
  -1   4  13        438.64        419.88        33.12 o
   0   4  13         13.51         -1.34        15.33 o
   1   4  13        839.45        757.05        46.23 o
   2   4  13        716.26        752.97        55.08 o
   3   4  13        642.20        720.24        97.91 o
   4   4  13        160.87        148.18        41.34 o
   5   4  13         76.60         71.14        43.13 o
   6   4  13        486.82        609.73        50.25 o
   7   4  13        226.69        292.51        52.33 o
   8   4  13        453.66        734.88        57.19 o
  -8   5  13         52.78         32.45        30.85 o
  -7   5  13         19.20         16.66        25.45 o
  -6   5  13        323.83        318.08        23.18 o
  -5   5  13       1372.22       1425.21        26.33 o
  -4   5  13        416.28        410.54        23.13 o
  -3   5  13       1582.38       1749.69        44.07 o
  -2   5  13         37.34         40.34        21.39 o
  -1   5  13        231.17        191.86        23.27 o
   0   5  13       2407.56       2537.75       126.76 o
   1   5  13         93.39         71.09        19.34 o
   2   5  13        110.78        102.20        19.90 o
   3   5  13        480.17        537.59        64.78 o
   4   5  13        127.83        185.78        43.40 o
   5   5  13        454.43        628.98        49.85 o
   6   5  13        459.50        598.76        52.94 o
   7   5  13         17.52          8.05        49.68 o
   8   5  13         35.71         69.99        54.16 o
  -8   6  13         42.16         16.21        41.58 o
  -7   6  13         39.60         -9.09        33.37 o
  -6   6  13         62.07         19.39        29.13 o
  -5   6  13        107.53        102.43        22.82 o
  -4   6  13        246.89        207.59        40.86 o
  -3   6  13        277.22        316.82        35.67 o
  -2   6  13        467.33        380.51        22.81 o
  -1   6  13        146.61        119.59        22.59 o
   0   6  13       1713.39       1531.67        69.12 o
   1   6  13        482.06        456.75        38.75 o
   2   6  13       1053.29        990.20        96.60 o
   3   6  13        146.17        103.15        25.79 o
   4   6  13        730.00       1001.23        48.57 o
   5   6  13         61.49         77.65        28.98 o
   6   6  13        199.60        326.35        53.14 o
   7   6  13        129.66        179.97        53.76 o
   8   6  13         83.66        107.47        55.01 o
  -7   7  13        512.23        524.91        32.48 o
  -6   7  13        124.97         23.99        46.36 o
  -5   7  13         95.17         61.33        31.44 o
  -4   7  13        197.04        159.99        30.85 o
  -3   7  13        509.24        502.37        44.57 o
  -2   7  13        300.92        260.49        21.97 o
  -1   7  13          8.17        -19.44        27.15 o
   0   7  13        471.85        445.71        43.21 o
   1   7  13          9.45         35.27        47.01 o
   2   7  13        696.09        661.03        79.62 o
   3   7  13        741.93        766.19       169.89 o
   4   7  13        266.45        378.26        47.17 o
   5   7  13         52.23          7.12        30.65 o
   6   7  13        354.43        412.07        52.42 o
   7   7  13        161.44        165.25        55.48 o
  -7   8  13         37.02         37.32        35.21 o
  -6   8  13         11.19        -21.89        46.60 o
  -5   8  13        135.75        100.09        30.13 o
  -4   8  13         35.81         10.51        29.22 o
  -3   8  13        123.27         98.53        29.33 o
  -2   8  13         94.99         69.50        28.71 o
  -1   8  13         32.32        -18.15        27.60 o
   0   8  13         92.38         65.33        25.77 o
   1   8  13         87.93         42.82        26.18 o
   2   8  13         82.04         78.79        25.87 o
   3   8  13        174.77        105.65        32.00 o
   5   8  13         51.65         47.99        32.16 o
   6   8  13         36.52         -5.15        52.65 o
   7   8  13         42.10        108.10        56.05 o
  -6   9  13        210.33        186.61        31.87 o
  -5   9  13        253.05        213.39        30.59 o
  -4   9  13        370.20        262.18        32.36 o
  -3   9  13         59.67         28.58        29.31 o
  -2   9  13         96.16         60.09        28.41 o
  -1   9  13         43.87         27.71        27.39 o
   0   9  13          0.27         10.99        26.69 o
   1   9  13         69.14         67.73        26.01 o
   2   9  13        291.19        287.08        27.28 o
   4   9  13        481.45        595.07        49.81 o
   5   9  13        347.29        593.73        49.03 o
   6   9  13        261.21        330.37        57.01 o
  -5  10  13         46.70         32.73        30.42 o
  -4  10  13         95.21         97.08        29.71 o
  -3  10  13          1.76         11.28        45.79 o
  -2  10  13         32.24         21.27        28.05 o
  -1  10  13        313.72        248.39        27.78 o
   0  10  13        221.63        178.98        26.31 o
   1  10  13        105.72         72.54        26.66 o
   2  10  13         51.25         36.83        24.89 o
   4  10  13         44.41         21.80        47.34 o
   5  10  13         15.23         56.84        46.67 o
  -4  11  13        268.36        250.05        30.83 o
  -3  11  13         55.77         31.82        27.90 o
  -2  11  13         83.29         54.36        27.05 o
  -1  11  13        459.90        447.56        29.20 o
   0  11  13        910.56        896.24        30.46 o
   1  11  13        190.27        130.49        25.86 o
   2  11  13         31.42         14.77        24.38 o
   3  11  13         36.50         71.32        51.45 o
   4  11  13         81.77        149.35        52.25 o
  -3  12  13        456.22        434.79        29.88 o
  -2  12  13        177.24        155.71        29.21 o
  -1  12  13         65.14         72.08        26.60 o
   0  12  13        186.70        195.47        27.10 o
   1  12  13        138.66        116.33        39.19 o
   2  12  13        189.62        201.63        48.84 o
   3  12  13        257.00        406.60        55.90 o
  -8   0  14       1098.23       1505.66        50.22 o
  -7   0  14        771.20        930.33        46.71 o
  -6   0  14        143.60        165.51        41.11 o
  -5   0  14       4190.16       4303.13        59.24 o
  -4   0  14         91.57         23.51        41.13 o
  -3   0  14        563.59        472.76        41.71 o
  -2   0  14        145.11        104.24        38.61 o
  -1   0  14       3172.53       3532.04        60.86 o
   0   0  14       1567.94       1831.75        54.98 o
   1   0  14       6118.00       6655.79        73.66 o
   5   0  14       1347.95       2034.41        56.07 o
   6   0  14        350.81        339.70        49.74 o
   7   0  14        246.19        213.06        54.43 o
   8   0  14        463.38        668.78        59.25 o
  -8   1  14        310.02        374.14        29.60 o
  -7   1  14        886.10        659.13        32.04 o
  -6   1  14       1085.79       1082.87        33.25 o
  -5   1  14         63.58         46.36        22.16 o
  -4   1  14        816.64        729.44        25.71 o
  -3   1  14         59.52         71.52        22.91 o
  -2   1  14        969.32        936.34        56.55 o
  -1   1  14        972.02       1032.30        42.62 o
   0   1  14       5619.53       6500.00        50.37 o
   1   1  14       2577.20       2785.17        41.67 o
   2   1  14        407.04        550.06        47.30 o
   3   1  14         51.96        103.00        37.21 o
   4   1  14        669.60        845.28        43.87 o
   5   1  14        202.59        260.30        44.93 o
   6   1  14       2039.96       2396.63        59.74 o
   7   1  14       2005.68       2464.16        65.61 o
   8   1  14        125.38        184.31        53.65 o
  -8   2  14        117.69        105.45        23.89 o
  -7   2  14        437.93        535.62        25.66 o
  -6   2  14        786.98        853.62        26.11 o
  -5   2  14        456.03        504.76        23.75 o
  -4   2  14         36.17         17.54        22.89 o
  -3   2  14         69.39         42.24        24.41 o
  -2   2  14       1642.21       1434.74        72.39 o
  -1   2  14       1167.29       1207.85        80.68 o
   0   2  14       1709.74       1752.83        97.24 o
   1   2  14       1445.71       1586.31        61.39 o
   2   2  14       1964.10       2085.54        33.33 o
   3   2  14         41.25         25.42        37.18 o
   4   2  14        116.92        169.75        38.44 o
   5   2  14        146.38        168.84        43.05 o
   6   2  14        292.68        281.09        47.64 o
   7   2  14        135.79        106.47        50.24 o
   8   2  14        183.55        196.99        53.43 o
  -8   3  14        136.32        149.45        24.13 o
  -7   3  14        430.02        431.36        24.70 o
  -6   3  14         94.65        114.89        23.20 o
  -5   3  14        173.46        166.30        30.45 o
  -4   3  14         89.61         40.50        22.31 o
  -3   3  14       1129.88       1085.15        42.71 o
  -2   3  14        943.55        947.23        43.88 o
  -1   3  14        281.15        204.58        27.59 o
   0   3  14       1515.79       1497.79        98.26 o
   1   3  14        858.10        805.13        43.94 o
   2   3  14        719.29        786.57       129.83 o
   3   3  14        607.87        633.57        39.49 o
   4   3  14        288.43        299.03        41.88 o
   5   3  14        159.51        134.71        44.15 o
   6   3  14         63.74         63.27        47.50 o
   7   3  14        640.01        853.00        55.78 o
   8   3  14        216.88        337.28        55.84 o
  -8   4  14        492.51        455.10        25.48 o
  -7   4  14         45.77         21.14        22.51 o
  -6   4  14        816.60        559.45        35.43 o
  -5   4  14        413.68        419.75        23.58 o
  -4   4  14         29.23         12.84        36.59 o
  -3   4  14        779.26        709.42        37.17 o
  -2   4  14        367.82        282.98        24.86 o
  -1   4  14        146.10        141.04        23.85 o
   0   4  14          6.60        -23.08        23.08 o
   1   4  14        472.15        473.04        30.86 o
   2   4  14       1200.21       1338.85        32.04 o
   3   4  14       1025.50        974.99       116.29 o
   4   4  14         12.41         13.60        41.26 o
   5   4  14        190.53        239.94        45.62 o
   6   4  14       2385.88       3077.98        65.73 o
   7   4  14         14.38         54.86        51.86 o
   8   4  14        861.13       1201.63        63.68 o
  -7   5  14         52.08        -18.10        45.26 o
  -6   5  14        258.73        163.83        23.57 o
  -5   5  14        110.96         98.29        22.40 o
  -4   5  14        687.92        660.92        23.96 o
  -3   5  14       2075.40       2039.43        77.61 o
  -2   5  14         86.34         64.77        22.49 o
  -1   5  14        817.14        835.48        75.33 o
   0   5  14        123.00         73.17        22.89 o
   1   5  14       1340.27       1296.42       105.57 o
   2   5  14         90.61         58.20        22.45 o
   3   5  14       1922.88       2000.97       333.66 o
   4   5  14        218.06        271.94        43.29 o
   5   5  14         43.41         41.34        44.24 o
   6   5  14        826.85       1109.71        54.57 o
   7   5  14        157.97        218.42        53.32 o
  -7   6  14        141.10        131.31        37.91 o
  -6   6  14        375.72        304.90        32.24 o
  -5   6  14        371.88        241.79        42.97 o
  -4   6  14       1697.84       1902.91        63.47 o
  -3   6  14         47.12         39.68        21.06 o
  -2   6  14        402.11        370.88        24.33 o
  -1   6  14       1027.70       1033.34        65.93 o
   0   6  14        600.15        563.41        73.56 o
   1   6  14       1183.74       1063.80        80.04 o
   2   6  14        774.62        778.20        79.01 o
   3   6  14         35.98          6.76        22.70 o
   4   6  14        525.58        712.23        49.18 o
   5   6  14       1220.24       1779.23        58.05 o
   6   6  14        618.22        731.52        55.07 o
   7   6  14        134.66        206.72        54.04 o
  -7   7  14        105.12         46.36        31.64 o
  -6   7  14        106.22         78.03        32.09 o
  -5   7  14         48.21          9.22        30.05 o
  -4   7  14        464.47        466.84        32.05 o
  -3   7  14       1262.37       1294.04        35.49 o
  -2   7  14         95.60         81.51        21.01 o
  -1   7  14        455.90        381.13        29.65 o
   0   7  14        188.55        155.94        38.63 o
   1   7  14        176.65        192.57        46.02 o
   2   7  14         83.45         84.82        32.94 o
   3   7  14       1026.82       1040.03       223.64 o
   4   7  14        158.28        149.92        45.46 o
   5   7  14        146.96        180.88        49.09 o
   6   7  14         37.90         18.32        51.80 o
   7   7  14        133.78        138.75        56.44 o
  -6   8  14        170.25        106.28        32.82 o
  -5   8  14        149.48        121.09        30.75 o
  -4   8  14        121.98         38.45        31.22 o
  -3   8  14       1063.81       1013.32        35.54 o
  -2   8  14        196.32        138.89        29.88 o
  -1   8  14        135.08         73.83        27.78 o
   0   8  14          5.74         -8.57        26.60 o
   1   8  14        157.13        177.12        26.89 o
   2   8  14        614.12        570.49        72.18 o
   3   8  14       2591.69       3531.87        61.82 o
   4   8  14        125.30        129.21        47.56 o
   5   8  14        225.03        289.26        51.57 o
   6   8  14        498.78        670.23        54.52 o
  -5   9  14         26.40         -1.06        30.18 o
  -4   9  14        253.46        222.83        38.67 o
  -3   9  14       1495.97       1555.39        37.35 o
  -2   9  14         29.94         20.03        28.93 o
  -1   9  14         33.98         19.05        28.08 o
   0   9  14          3.21        -20.47        26.41 o
   1   9  14         12.64         -2.21        26.01 o
   2   9  14         34.13         32.16        25.15 o
   4   9  14        120.96        199.73        46.88 o
   5   9  14         86.75         74.63        33.54 o
  -5  10  14        244.76        157.31        32.43 o
  -4  10  14        769.67        816.83        34.35 o
  -3  10  14         13.48        -10.57        36.88 o
  -2  10  14        193.25        148.44        30.37 o
  -1  10  14        614.98        512.67        36.95 o
   0  10  14          3.63        -13.71        38.69 o
   1  10  14        901.08        815.14        30.95 o
   2  10  14        572.46        574.66        28.20 o
   4  10  14        236.20        435.57        52.12 o
   5  10  14        702.15       1153.06        57.80 o
  -3  11  14        734.22        711.59        55.22 o
  -2  11  14        148.30        132.41        28.50 o
  -1  11  14         66.61         71.03        27.60 o
   0  11  14         15.41        -13.98        27.14 o
   1  11  14         69.67         65.22        26.43 o
   2  11  14        444.65        482.61        27.90 o
   3  11  14        497.01        745.18        56.83 o
  -1  12  14          2.41         12.51        26.33 o
   0  12  14          1.59         15.77        26.91 o
   1  12  14          7.87         20.70        38.82 o
  -8   1  15         95.80         80.72        29.59 o
  -7   1  15         98.83        102.85        28.19 o
  -6   1  15        391.97        292.13        29.71 o
  -5   1  15         56.18         54.69        30.24 o
  -4   1  15        319.62        256.57        28.78 o
  -3   1  15        176.71        171.41        29.96 o
  -2   1  15        392.86        403.68        31.49 o
  -1   1  15       1982.72       2293.21        38.04 o
   0   1  15         32.79         29.14        32.41 o
   1   1  15       2446.52       3011.34       255.86 o
   2   1  15        799.41        837.55        51.55 o
   4   1  15       1026.86       1313.59        48.40 o
   5   1  15        184.29        224.10        47.11 o
   6   1  15        896.39       1114.60        55.94 o
   7   1  15         67.24         82.49        52.32 o
   8   1  15        234.01        338.29        58.23 o
  -8   2  15          4.02         30.20        28.59 o
  -7   2  15         23.76         34.68        26.49 o
  -6   2  15         25.36          9.92        23.41 o
  -5   2  15         48.12         25.69        22.97 o
  -4   2  15       1292.43       1221.07        81.17 o
  -3   2  15        262.47        267.47        37.53 o
  -2   2  15        458.57        423.59        24.51 o
  -1   2  15        525.93        487.52        35.40 o
   0   2  15        207.57        189.45        33.21 o
   1   2  15        324.74        333.65        34.27 o
   2   2  15        977.35       1121.41        31.10 o
   3   2  15        126.04        166.26        37.70 o
   4   2  15       2078.40       2491.55        51.78 o
   5   2  15        157.14        157.20        45.60 o
   6   2  15         10.05        -11.21        48.80 o
   7   2  15         12.34         53.97        51.78 o
   8   2  15          1.84         42.31        53.50 o
  -7   3  15        463.90        592.76        38.02 o
  -6   3  15         39.83         28.98        23.34 o
  -5   3  15        580.85        627.16        47.46 o
  -4   3  15        125.25        127.00        22.65 o
  -3   3  15        676.12        656.52        25.08 o
  -2   3  15       3265.75       3419.23        83.75 o
  -1   3  15       1239.89       1314.73        68.02 o
   0   3  15         40.10         37.26        24.61 o
   1   3  15       1201.54       1180.03       149.56 o
   2   3  15       1667.22       2033.13       144.06 o
   3   3  15        328.71        329.94        37.41 o
   4   3  15        125.53        140.78        39.94 o
   5   3  15        350.02        488.77        48.38 o
   6   3  15        119.69        131.01        48.34 o
   7   3  15        212.49        169.99        52.70 o
  -7   4  15        122.59         95.21        23.71 o
  -6   4  15        451.59        419.15        24.55 o
  -5   4  15        368.65        375.42        24.67 o
  -4   4  15        258.77        269.25        23.94 o
  -3   4  15        264.54        269.31        26.32 o
  -2   4  15        112.98        123.33        22.85 o
  -1   4  15        130.47        125.11        23.63 o
   0   4  15         82.81         54.64        23.12 o
   1   4  15        282.30        295.72        28.19 o
   2   4  15         48.90         55.44        20.30 o
   3   4  15        412.99        542.64        40.87 o
   4   4  15         80.83         90.04        41.29 o
   5   4  15        112.64        120.65        47.58 o
   6   4  15        272.95        343.89        51.68 o
   7   4  15        121.15        171.83        52.26 o
  -7   5  15         72.34         19.40        32.10 o
  -6   5  15        123.26        152.12        23.43 o
  -5   5  15        256.07        210.89        23.73 o
  -4   5  15        287.38        228.39        28.85 o
  -3   5  15          8.76         -9.10        21.85 o
  -2   5  15        522.40        533.21        24.31 o
  -1   5  15         39.21          6.48        22.15 o
   0   5  15         72.85         48.63        27.63 o
   1   5  15         30.59         11.93        27.00 o
   2   5  15        248.66        260.65        66.56 o
   3   5  15         25.51         15.52        21.81 o
   4   5  15        755.33        924.31        46.45 o
   5   5  15        297.79        435.71        49.15 o
   6   5  15         97.15        219.96        50.02 o
   7   5  15        230.83        365.52        54.50 o
  -7   6  15        120.14        154.39        43.24 o
  -6   6  15        341.40        380.44        32.99 o
  -5   6  15         51.73         28.02        30.23 o
  -4   6  15       1788.95       1871.89        30.39 o
  -3   6  15         85.33         61.83        22.51 o
  -2   6  15        380.10        337.46        23.70 o
  -1   6  15        252.97        233.05        22.91 o
   0   6  15          0.17         -3.18        26.50 o
   1   6  15        250.78        208.26        27.88 o
   2   6  15       1247.80       1224.17       136.19 o
   3   6  15         64.02         93.54        39.50 o
   4   6  15       2555.27       3597.39        62.45 o
   5   6  15         15.88         80.61        46.63 o
   6   6  15        220.10        234.59        50.36 o
   7   6  15        110.49        176.73        53.88 o
  -6   7  15         50.81         45.15        31.13 o
  -5   7  15        178.54        197.02        31.60 o
  -4   7  15        463.77        464.22        31.86 o
  -3   7  15        207.33        206.08        30.96 o
  -2   7  15       1112.99       1250.91        35.56 o
  -1   7  15        210.00        157.70        28.68 o
   0   7  15         27.63         26.56        26.79 o
   1   7  15         66.19         21.44        26.20 o
   2   7  15        557.02        672.93       187.36 o
   4   7  15        281.24        386.43        48.02 o
   5   7  15         69.11         88.16        50.43 o
   6   7  15        103.02        170.99        52.19 o
  -5   8  15          7.25        -13.71        30.87 o
  -4   8  15         33.18        -10.86        30.20 o
  -3   8  15        157.21        177.28        30.94 o
  -2   8  15         39.72         39.04        28.90 o
  -1   8  15         51.55         -4.05        29.43 o
   0   8  15          0.99         -7.16        39.48 o
   1   8  15        153.80        144.48        27.87 o
   2   8  15         12.09         -7.32        25.73 o
   5   8  15         14.25         42.30        48.65 o
  -5   9  15         66.91         56.13        31.18 o
  -4   9  15        303.03        315.37        34.60 o
  -3   9  15         81.02         72.69        30.92 o
  -2   9  15        190.94        189.17        30.97 o
  -1   9  15        246.89        219.95        29.79 o
   0   9  15        229.72        229.65        39.89 o
   1   9  15        138.85        103.80        28.47 o
   2   9  15        241.53        240.71        32.05 o
   5   9  15        112.12        258.42        52.70 o
  -4  10  15         14.81         -5.14        29.76 o
  -3  10  15         28.63         -7.60        30.43 o
  -2  10  15         73.14         49.36        28.92 o
  -1  10  15        227.35        213.98        29.82 o
   0  10  15        379.03        357.83        41.92 o
   1  10  15        327.42        328.54        29.21 o
   2  10  15        237.26        258.35        39.50 o
   4  10  15         33.84         42.18        48.83 o
  -2  11  15          1.05         -9.66        29.38 o
  -1  11  15         86.83         68.76        28.09 o
   0  11  15         44.23         25.77        27.71 o
   1  11  15        224.79        198.23        27.17 o
  -7   0  16         22.21         40.53        40.84 o
  -6   0  16         32.25        -29.88        38.35 o
  -5   0  16        369.69        365.37        41.22 o
  -4   0  16         80.03        112.07        39.80 o
  -3   0  16        898.30        898.90        45.34 o
  -2   0  16       1584.68       1751.47        52.32 o
  -1   0  16       1398.00       1614.49        53.70 o
   0   0  16         38.57         37.47        46.19 o
   1   0  16       3993.90       4534.79        69.42 o
  -7   1  16        206.41        169.26        28.72 o
  -6   1  16         19.91          1.92        28.09 o
  -5   1  16        715.28        882.00        32.26 o
  -4   1  16        242.01        220.53        28.57 o
  -3   1  16         92.58         64.43        28.62 o
  -2   1  16        161.93        156.12        29.89 o
  -1   1  16        206.24        249.83        32.57 o
   0   1  16        499.57        511.76        45.78 o
   1   1  16        288.08        296.20        34.77 o
   5   1  16        243.65        301.15        50.03 o
   6   1  16          7.82          8.59        48.35 o
   7   1  16        378.27        572.18        56.81 o
  -7   2  16        626.11        667.00        49.00 o
  -6   2  16        529.14        630.89        25.93 o
  -5   2  16        927.92       1204.23        27.98 o
  -4   2  16        125.20         70.83        24.61 o
  -3   2  16         51.34          4.87        23.04 o
  -2   2  16        277.76        284.06        23.98 o
  -1   2  16        340.90        306.29        34.62 o
   0   2  16         33.47         25.64        31.99 o
   1   2  16        772.87        829.28        38.66 o
   2   2  16        112.84        138.40        46.81 o
   3   2  16         63.24         96.12        37.00 o
   4   2  16        410.55        526.05        45.40 o
   5   2  16        663.92        867.49        50.73 o
   6   2  16        289.55        390.40        52.93 o
   7   2  16       1007.81       1374.79        60.31 o
  -7   3  16        388.38        473.47        26.18 o
  -6   3  16         27.61         22.95        27.83 o
  -5   3  16        629.77        699.96        26.17 o
  -4   3  16        387.15        381.87        24.27 o
  -3   3  16         72.27         54.32        22.77 o
  -2   3  16        385.29        220.62        40.01 o
  -1   3  16         92.50         84.26        23.59 o
   0   3  16        882.77        991.57        77.07 o
   1   3  16         98.87         70.46        45.15 o
   2   3  16       1236.72       1293.92        52.76 o
   3   3  16         55.75         58.58        36.57 o
   4   3  16        177.27        203.90        41.03 o
   5   3  16        521.45        711.66        47.81 o
   6   3  16          8.61         -4.32        47.74 o
   7   3  16        211.18        211.80        53.65 o
  -7   4  16         50.03         56.84        24.39 o
  -6   4  16        234.38        248.63        24.21 o
  -5   4  16         53.78         27.54        23.40 o
  -4   4  16        110.45         52.03        23.87 o
  -3   4  16        914.60       1045.90        26.73 o
  -2   4  16        174.89        148.89        23.17 o
  -1   4  16       1267.54       1414.38        28.21 o
   0   4  16       1161.44       1202.10        64.39 o
   1   4  16       2859.87       2989.90       272.95 o
   2   4  16        114.03         73.98        40.65 o
   4   4  16        358.91        392.57        42.85 o
   5   4  16         89.30         86.25        45.07 o
   6   4  16        206.80        246.56        50.12 o
   7   4  16         85.51         79.13        54.13 o
  -6   5  16        478.13        386.64        43.11 o
  -5   5  16        138.68        121.30        23.80 o
  -4   5  16        742.18        843.81        35.52 o
  -3   5  16        680.14        731.75        26.07 o
  -2   5  16        245.81        214.61        23.84 o
  -1   5  16        146.27        151.86        28.22 o
   0   5  16         35.98         25.58        27.37 o
   1   5  16         57.65         37.91        26.67 o
   2   5  16        403.04        395.63        69.53 o
   4   5  16        248.24        356.17        45.80 o
   5   5  16        261.38        380.97        47.33 o
   6   5  16       1359.35       2264.09        64.19 o
  -6   6  16         54.62         23.61        31.99 o
  -5   6  16        123.79         67.98        32.49 o
  -4   6  16        379.32        318.04        32.74 o
  -3   6  16        168.81        204.06        28.84 o
  -2   6  16        106.97         71.36        23.66 o
  -1   6  16         27.31          2.19        22.65 o
   0   6  16        207.94        210.24        38.70 o
   1   6  16          8.85         -1.71        27.47 o
   2   6  16        340.19        345.18        52.44 o
   5   6  16        269.88        402.29        47.85 o
   6   6  16         34.27        134.33        51.12 o
  -5   7  16        153.91         40.88        31.33 o
  -4   7  16        241.84        176.87        32.21 o
  -3   7  16        132.35         92.16        31.50 o
  -2   7  16        198.50        187.13        32.25 o
  -1   7  16       1090.99       1121.18        48.67 o
   0   7  16       1885.52       1963.08       153.19 o
   1   7  16        332.44        349.70        78.08 o
   2   7  16        532.53        426.87        81.59 o
   5   7  16        490.93        676.23        52.70 o
  -5   8  16        470.78        438.33        34.53 o
  -4   8  16        102.63         50.01        31.19 o
  -3   8  16       3049.65       3489.43        45.35 o
  -2   8  16        770.41        783.66        33.63 o
  -1   8  16          0.34          4.41        29.30 o
   0   8  16       1774.50       1865.22       297.03 o
   1   8  16          0.11         -3.44        28.74 o
   2   8  16       1060.86       1090.37       141.16 o
  -4   9  16        476.01        496.49        53.59 o
  -3   9  16        240.83        223.50        35.18 o
  -2   9  16         55.74         50.70        29.77 o
  -1   9  16        596.45        523.80        31.12 o
   0   9  16        561.24        518.20        40.54 o
   1   9  16        196.76        180.27        34.18 o
   2   9  16        173.39        107.70        38.45 o
  -3  10  16        101.16        111.85        30.23 o
  -2  10  16        247.06        270.43        32.20 o
  -1  10  16         19.57        -16.25        29.35 o
   0  10  16         72.64         30.68        28.60 o
   1  10  16         14.07        -11.35        27.78 o
   2  10  16        528.00        585.65        42.03 o
  -7   1  17        205.60        262.56        30.25 o
  -6   1  17         27.88        -15.02        29.27 o
  -5   1  17        202.17        131.42        29.56 o
  -4   1  17          0.72        -16.99        29.74 o
  -3   1  17         90.53         44.16        29.19 o
  -2   1  17        888.67       1001.13        40.08 o
  -1   1  17        320.68        343.23        31.55 o
   0   1  17       2192.52       2733.03        60.70 o
   1   1  17        203.59        261.19        32.71 o
  -6   2  17         43.83        -28.22        28.22 o
  -5   2  17        161.97        183.74        29.32 o
  -4   2  17         25.26         -6.94        33.38 o
  -3   2  17         34.04        -21.47        27.89 o
  -2   2  17        185.96        179.69        29.40 o
  -1   2  17        274.85        287.75        31.04 o
   0   2  17        125.58        146.49        30.30 o
   1   2  17        159.16        167.13        41.35 o
   2   2  17         85.59        129.98        47.56 o
   4   2  17         81.15        118.85        42.01 o
   5   2  17         58.60        108.17        45.97 o
   6   2  17        133.73        202.39        53.89 o
  -6   3  17        536.27        733.41        27.55 o
  -5   3  17         20.62         10.87        24.12 o
  -4   3  17        186.75        165.49        24.70 o
  -3   3  17        107.52         88.40        24.26 o
  -2   3  17        150.36        169.12        23.55 o
  -1   3  17        122.36        100.63        23.90 o
   0   3  17          3.61         12.52        30.23 o
   1   3  17        155.04        187.90        45.60 o
   2   3  17        131.49        138.40        45.03 o
   4   3  17         89.81         95.72        42.81 o
   5   3  17          9.30         25.05        45.90 o
   6   3  17        232.38        382.99        53.50 o
  -6   4  17        104.07         74.62        24.42 o
  -5   4  17        354.71        303.55        25.24 o
  -4   4  17        483.95        481.84        29.69 o
  -3   4  17         15.27         16.04        24.49 o
  -2   4  17        250.37        247.65        25.99 o
  -1   4  17         87.41         79.88        23.06 o
   0   4  17        146.86        189.51        23.90 o
   1   4  17         41.34         40.48        25.94 o
   2   4  17         86.02         78.86        44.59 o
   5   4  17        957.24       1224.78        52.48 o
   6   4  17         69.05         99.37        49.52 o
  -6   5  17         56.16         61.30        32.73 o
  -5   5  17        166.67        106.35        24.04 o
  -4   5  17        144.28        128.69        23.71 o
  -3   5  17        214.59        238.36        24.53 o
  -2   5  17         93.50         54.27        24.57 o
  -1   5  17        150.67        126.89        23.58 o
   0   5  17       2165.76       2548.61       289.55 o
   1   5  17        286.77        280.05        28.48 o
   2   5  17        277.26        307.19        35.28 o
   6   5  17         71.37        164.78        51.27 o
  -5   6  17          9.42         -5.65        32.42 o
  -4   6  17         48.96         23.15        31.33 o
  -3   6  17         41.54         25.78        53.03 o
  -2   6  17       1150.94       1242.27        43.15 o
  -1   6  17        768.41        874.07        41.04 o
   0   6  17         87.35         74.40        45.54 o
   1   6  17        240.90        262.21        42.13 o
   2   6  17        438.83        485.48       139.37 o
  -5   7  17         25.66         27.11        32.54 o
  -4   7  17        127.80         53.17        32.37 o
  -3   7  17        270.68        283.73        32.89 o
  -2   7  17         21.32         -6.21        30.78 o
  -1   7  17         10.91        -22.73        40.55 o
   0   7  17         37.21          3.99        29.21 o
   1   7  17         33.58         15.64        28.48 o
   2   7  17         13.03        -12.02        25.60 o
  -4   8  17         24.85          7.00        42.36 o
  -3   8  17        105.43        102.15        32.58 o
  -2   8  17        184.19        202.66        31.79 o
  -1   8  17         29.39          9.13        29.84 o
   0   8  17        340.04        345.03        44.20 o
   1   8  17         92.91         68.70        27.87 o
   2   8  17        230.83        210.06        41.50 o
  -3   9  17        454.61        509.82        54.06 o
  -2   9  17        183.01        140.07        30.84 o
  -1   9  17        277.12        234.72        32.00 o
   0   9  17        326.24        279.29        31.18 o
   1   9  17        205.23        197.41        29.36 o
   2   9  17        227.82        328.59        44.56 o
  -6   0  18        134.85        141.79        41.12 o
  -5   0  18       1662.71       2371.94        56.63 o
  -4   0  18       1936.18       2324.91        54.81 o
  -3   0  18         14.53        -21.15        43.87 o
  -2   0  18        211.78        196.69        44.25 o
  -1   0  18        317.77        326.15        48.92 o
   0   0  18        494.90        564.12        49.91 o
   1   0  18        839.81        971.25        54.49 o
  -6   1  18          8.64        -24.54        28.95 o
  -5   1  18        597.12        792.76        33.15 o
  -4   1  18         58.10        104.99        37.37 o
  -3   1  18        142.45        145.20        30.27 o
  -2   1  18        691.09        784.22        34.10 o
  -1   1  18        419.34        486.08        62.75 o
   0   1  18         18.81          0.61        31.93 o
   1   1  18       1369.74       1653.45        39.72 o
  -6   2  18         12.69          5.85        29.00 o
  -5   2  18         96.19        139.07        30.08 o
  -4   2  18        857.25        991.26        34.83 o
  -3   2  18         71.74         74.06        28.91 o
  -2   2  18        964.69       1063.18        35.44 o
  -1   2  18          2.56        -25.32        31.19 o
   0   2  18        929.19       1152.40        44.52 o
   1   2  18          1.13         -5.88        46.34 o
   6   2  18          8.13        106.10        49.58 o
  -5   3  18       1054.45       1425.45        30.20 o
  -4   3  18        153.23        102.20        24.83 o
  -3   3  18        140.42        111.79        24.29 o
  -2   3  18         70.04         13.20        23.87 o
  -1   3  18        125.48        144.66        31.23 o
   0   3  18         26.59         39.60        32.80 o
   1   3  18        387.97        441.75        47.83 o
   2   3  18        217.76        246.61        48.35 o
  -5   4  18         99.24        107.27        24.80 o
  -4   4  18        472.59        532.44        27.85 o
  -3   4  18          9.00          3.55        29.00 o
  -2   4  18          8.50        -18.14        29.58 o
  -1   4  18        389.88        388.36        25.93 o
   0   4  18        526.26        580.02        62.27 o
   1   4  18        520.63        549.77        47.88 o
   2   4  18         27.71         10.25        43.68 o
  -5   5  18        247.05        223.88        36.82 o
  -4   5  18         12.17         27.86        28.40 o
  -3   5  18        136.03         84.22        24.39 o
  -2   5  18         98.15        106.75        26.13 o
  -1   5  18        418.88        407.55        40.68 o
   0   5  18         19.05        -10.28        28.79 o
   1   5  18       1194.36       1276.31        34.09 o
   2   5  18        127.42        112.10        45.92 o
  -4   6  18        497.98        625.31        35.33 o
  -3   6  18        452.76        511.35        50.83 o
  -2   6  18        150.56        159.08        24.35 o
  -1   6  18        525.20        512.42        31.89 o
   0   6  18       1623.23       1974.36       193.50 o
   1   6  18        163.01        186.78        28.94 o
   2   6  18        104.19         96.48        44.07 o
  -3   7  18        547.08        659.63        87.51 o
  -2   7  18        361.45        397.18        33.01 o
  -1   7  18        136.44        144.78        51.57 o
   0   7  18          5.32        -14.99        29.98 o
   1   7  18         83.66         87.68        28.87 o
   2   7  18        116.24        148.50        45.71 o
  -2   8  18        201.26        157.80        32.40 o
  -1   8  18        967.13       1027.89        35.85 o
   0   8  18        681.45        802.40        36.63 o
   1   8  18        376.68        361.40        32.04 o
   2   8  18         67.47         47.99        43.91 o
  -5   1  19        369.33        533.27        32.39 o
  -4   1  19         63.08         83.83        31.20 o
  -3   1  19         82.68         63.67        29.87 o
  -2   1  19        117.20        121.34        30.82 o
  -1   1  19        415.38        588.56        35.25 o
   0   1  19         12.11        -17.32        31.56 o
   1   1  19        596.85        852.06        37.35 o
  -5   2  19        111.62        197.11        31.32 o
  -4   2  19         78.71         91.98        30.70 o
  -3   2  19        150.56        197.03        30.83 o
  -2   2  19         12.63         66.48        30.68 o
  -1   2  19        333.16        395.77        34.32 o
   0   2  19        497.60        590.36        38.51 o
   1   2  19        370.11        540.86        51.57 o
  -4   3  19        156.36        185.37        30.41 o
  -3   3  19        167.19        117.51        30.32 o
  -2   3  19        201.56        221.99        34.85 o
  -1   3  19        342.17        424.80        32.96 o
   0   3  19          0.05         -7.29        31.76 o
   1   3  19        522.51        594.18        49.46 o
  -4   4  19         18.33          9.60        24.82 o
  -3   4  19         50.73         10.27        24.99 o
  -2   4  19        100.79         89.07        26.54 o
  -1   4  19        148.36        161.92        24.95 o
   0   4  19        168.37        206.71        32.77 o
   1   4  19        242.89        292.09        49.13 o
   2   4  19        104.91         79.90        47.68 o
  -4   5  19        250.01        236.27        33.98 o
  -3   5  19         11.22         -6.85        24.46 o
  -2   5  19         42.13         27.31        23.79 o
  -1   5  19        206.07        271.80        41.10 o
   0   5  19          3.29        -20.18        30.88 o
   1   5  19         63.78         42.83        31.36 o
   2   5  19         18.59        -26.55        44.04 o
  -3   6  19        178.18        163.41        32.19 o
  -2   6  19        190.51        187.13        31.53 o
  -1   6  19        143.33         97.67        41.16 o
   0   6  19         51.86         46.50        29.24 o
   1   6  19        428.98        488.45        92.08 o
   2   6  19         96.98         66.76        45.21 o
  -2   7  19        461.55        531.43        34.37 o
  -1   7  19        241.84        278.77        33.80 o
   0   7  19         41.84         61.47        31.09 o
   1   7  19         94.89         51.96        28.80 o
   2   7  19        161.57        248.42        47.63 o
  -4   0  20        601.49        967.96        51.65 o
  -3   0  20        124.46        131.67        43.58 o
  -2   0  20        859.23       1127.84        51.93 o
  -1   0  20        467.85        582.46        51.08 o
   0   0  20        139.69        122.28        45.67 o
   1   0  20       1102.98       1526.66        55.86 o
  -4   1  20        436.86        529.44        33.92 o
  -3   1  20         20.08          6.16        30.27 o
  -2   1  20        116.31        161.39        31.72 o
  -1   1  20         42.43         15.97        32.01 o
   0   1  20          6.72         -9.43        32.19 o
   1   1  20        139.62        303.37        49.64 o
  -4   2  20        106.03        124.50        32.14 o
  -3   2  20         82.38         87.86        31.17 o
  -2   2  20        641.18        733.27        35.24 o
  -1   2  20         13.64         -0.09        31.88 o
   0   2  20         78.62         99.89        40.00 o
   1   2  20          4.15         10.33        50.04 o
  -3   3  20         20.45         13.15        30.84 o
  -2   3  20         60.58         28.33        31.58 o
  -1   3  20        668.91        956.46        36.77 o
   0   3  20        737.91       1028.47        42.53 o
   1   3  20        209.46        281.04        52.67 o
  -3   4  20        190.86        239.74        27.04 o
  -2   4  20         58.40         27.37        25.33 o
  -1   4  20        769.25        972.08        37.82 o
   0   4  20         22.65         45.25        49.63 o
   1   4  20        845.27       1083.65        56.19 o
  -2   5  20        293.38        331.24        26.48 o
  -1   5  20         92.85         62.02        25.47 o
   0   5  20        683.20        741.16        76.36 o
   1   5  20        305.02        417.88        51.78 o
   0   6  20         58.21         65.19        35.88 o
  -2   1  21        223.62        276.87        33.48 o
  -1   1  21         41.78         31.81        33.00 o
   0   1  21        295.75        429.41        54.14 o
   1   1  21         32.47         43.58        46.14 o
  -2   2  21        111.52        174.73        33.04 o
  -1   2  21         57.73         68.09        31.95 o
   0   2  21          1.02          3.17        31.60 o
   1   2  21         23.09         38.55        46.28 o
  -1   3  21        188.46        242.22        34.96 o
   0   3  21          0.81        -29.86        33.26 o
   1   3  21        437.05        630.02        54.72 o
                                                
